# Supplementary material for: Generation and characterization of a zebrafish knockout model of abcb4, a homolog of the human multidrug efflux transporter P-glycoprotein
Source: Hum Genomics. 2023 Sep 6;17:84. doi: 10.1186/s40246-023-00530-3 (PMC10481557; doi:10.1186/s40246-023-00530-3)
Supplement: Supplementary file 2 — Additional file 2. Differentially Expressed (DE) gene lists for Brain RNA seq between WT and abcb4 knockout zebrafish at 2 and 30 months. [file 40246_2023_530_MOESM2_ESM.xlsx]

## Sheet: abcb4 KO at 2M vs 30 M
1562_abcb4 KO at 2M vs abcb4 KO at 30 M
gene_name	LogFC	logCPM	LR	PValue	FDR
myom2a	1.44949	0.445981	8.2756	0.00401815	0.0499365
sat1a.2	-0.482906	5.82232	8.27446	0.00402066	0.0499365
adgb	-1.17036	2.68919	8.2747	0.00402014	0.0499365
supt4h1	-0.416897	4.8082	8.28192	0.00400417	0.0498274
alcamb	-0.794108	3.51979	8.29533	0.00397471	0.0494925
LOC100148950	0.743325	3.97102	8.30159	0.00396104	0.049354
mccc2	-0.284343	6.43225	8.30334	0.00395722	0.0493381
si:ch211-196f2.7	-0.845612	1.06184	8.30577	0.00395193	0.0493038
sart1	0.373236	7.80745	8.3078	0.00394752	0.0492805
gtf3c4	-0.43916	3.94418	8.30787	0.00394737	0.0492805
LOC110440103	2.31327	0.230699	8.3107	0.00394122	0.0492653
si:ch73-335l21.1	0.421093	4.72923	8.31221	0.00393794	0.0492653
csrnp1b	-0.57363	6.94961	8.31162	0.00393922	0.0492653
capns1b	0.284385	6.70947	8.31754	0.0039264	0.049175
sdc3	-0.321213	5.86985	8.32032	0.0039204	0.0491316
dennd1a	0.314224	6.2168	8.32241	0.0039159	0.0491069
adgrl4	-0.772855	3.40593	8.32487	0.00391059	0.0490721
ugt1b1	-0.929107	2.15013	8.33952	0.00387919	0.0487096
LOC110438827	-5.91997	-0.575394	8.34304	0.00387167	0.0486466
mybbp1a	0.402724	5.09102	8.34818	0.00386073	0.0485406
esyt1b	0.381235	5.64117	8.34927	0.00385841	0.0485406
katna1	0.794283	1.45872	8.35429	0.00384779	0.0484407
psmb12	1.87873	1.17391	8.36262	0.00383018	0.0482504
sema4ga	-0.457798	3.64838	8.36502	0.00382513	0.0482181
zgc:173720	-2.23785	2.04594	8.38391	0.00378556	0.0477503
ivns1abpb	-0.565998	6.5305	8.3887	0.00377561	0.0476557
efemp1	1.1063	1.06776	8.39285	0.00376699	0.0475778
ucmaa	0.977347	1.48084	8.39703	0.00375834	0.0474996
zgc:123096	1.62484	2.13363	8.39929	0.00375367	0.0474714
nrxn1b	0.41067	5.17632	8.40263	0.00374678	0.0474152
gabra3	0.860751	2.96239	8.40742	0.00373692	0.0473481
nrap	-1.84765	1.01483	8.40639	0.00373904	0.0473481
si:dkey-29d8.3	0.722937	2.36243	8.41786	0.00371554	0.0471797
si:ch211-204c21.1	0.558198	4.63958	8.41525	0.00372087	0.0471797
si:ch211-127m7.2	0.514039	3.4996	8.41606	0.0037192	0.0471797
si:dkey-285b23.4	-0.909943	0.514382	8.4156	0.00372015	0.0471797
primpol	-1.29655	0.0554283	8.42186	0.00370736	0.0471316
rab39ba	0.340944	5.67715	8.42854	0.00369376	0.0469895
ccdc96	0.761062	1.38176	8.4305	0.00368979	0.0469697
xpr1a	-0.372506	7.16275	8.43343	0.00368384	0.0469248
si:ch211-25d12.7	1.52873	0.920627	8.43578	0.00367909	0.0468951
jag1a	-0.547416	4.12894	8.43738	0.00367585	0.0468846
pla2g15	0.458826	4.82677	8.43983	0.0036709	0.0468523
cutc	-0.777535	3.13531	8.44129	0.00366796	0.0468455
sox4b	-0.461315	6.37325	8.44335	0.00366381	0.0468233
zdhhc17	0.399586	5.34952	8.44652	0.00365743	0.0467727
otx1a	-0.806892	1.68947	8.44876	0.00365293	0.0467459
aebp1	0.733864	3.35235	8.45338	0.00364366	0.0466581
LOC108181524	0.872243	1.12196	8.46965	0.0036112	0.046273
LOC100329307	0.304967	5.54647	8.47384	0.0036029	0.04621
tspan17	-0.468684	5.45951	8.47334	0.0036039	0.04621
muc5d	0.703785	3.3726	8.48127	0.00358822	0.0460892
tpbga	-0.678644	2.28192	8.4805	0.00358973	0.0460892
LOC568664	2.358	1.17357	8.48363	0.00358357	0.046071
dtd1	0.424771	4.1405	8.48413	0.00358258	0.046071
pamr1	0.861246	2.97944	8.48624	0.00357842	0.0460659
rnaseh1	0.338082	4.91586	8.4992	0.00355303	0.0457694
si:ch73-44m9.1	2.96971	1.29108	8.50953	0.00353291	0.0455405
ugt5b2	1.85537	1.12838	8.5206	0.00351149	0.0452945
zgc:173709	1.02151	0.901373	8.52427	0.00350441	0.0452609
psmb3	-0.388459	5.86758	8.52316	0.00350655	0.0452609
naa50	-0.654576	3.04569	8.52316	0.00350656	0.0452609
pcdh2ab3	-0.765277	1.37911	8.52639	0.00350034	0.0452609
LOC795699	2.43648	-0.311389	8.53107	0.00349134	0.0451848
si:dkey-166k12.1	-0.59956	3.71584	8.54519	0.00346436	0.0448655
cyfip1	-0.343667	5.89205	8.5569	0.00344215	0.0446077
nab1b	-0.482937	5.72559	8.5686	0.0034201	0.0443515
LOC794598	-0.827134	4.94332	8.56898	0.00341938	0.0443515
nol10	0.457874	3.85119	8.57118	0.00341527	0.0443482
tspan18b	-0.361631	6.00456	8.57812	0.00340226	0.0442089
tfb2m	-0.482897	5.21511	8.57825	0.00340201	0.0442089
si:dkey-276j7.1	-0.333907	8.5162	8.58845	0.00338303	0.0440179
LOC110438518	1.00491	1.6618	8.58993	0.00338027	0.0440156
onecut2	0.550919	3.69133	8.59088	0.00337852	0.0440156
zgc:92242	-0.622531	3.08812	8.5911	0.00337809	0.0440156
plagl2	-0.714953	2.38417	8.58976	0.00338058	0.0440156
nat10	0.417469	4.52567	8.62107	0.00332297	0.043382
zgc:162160	-0.711413	2.78813	8.63903	0.00329036	0.0429852
slc25a1a	0.343705	5.2414	8.6423	0.00328447	0.0429372
suv420h1	-0.434258	4.89127	8.64434	0.0032808	0.042918
rab38c	1.21275	0.332184	8.65318	0.0032649	0.0428206
cfl2	0.804692	2.8071	8.65141	0.00326809	0.0428206
fam53b	-0.490754	4.73304	8.64971	0.00327114	0.0428206
ticrr	-0.698978	2.71845	8.65219	0.00326668	0.0428206
zgc:123068	-3.73664	5.32327	8.64977	0.00327102	0.0428206
arr3b	1.39881	0.460888	8.65754	0.00325711	0.0428028
ppp1r13bb	0.934782	8.11479	8.65662	0.00325875	0.0428028
nxnl2	-1.04298	0.550977	8.65689	0.00325826	0.0428028
ccdc17	1.04594	1.87035	8.66563	0.00324268	0.0426785
creg1	-0.869786	5.36335	8.66887	0.00323692	0.0426316
cpa2	2.32876	1.11677	8.67141	0.00323241	0.042601
LOC100537361	1.2191	1.16735	8.67428	0.00322733	0.042563
nipa2	-0.44445	4.17349	8.67615	0.00322401	0.0425482
nfyal	-0.526754	3.7101	8.67806	0.00322064	0.0425326
si:ch211-195h23.3	-0.586913	3.74204	8.68094	0.00321556	0.0424944
icn	0.847901	4.37848	8.68558	0.00320737	0.0424151
ucn3l	-0.522203	5.12183	8.68682	0.0032052	0.0424151
trpc5b	0.586843	4.418	8.68881	0.0032017	0.0423979
bmper	0.822817	2.22496	8.69021	0.00319924	0.0423944
zfp36l1a	-0.439682	6.23394	8.69286	0.00319458	0.0423615
atp1a1b	-0.887631	8.39919	8.69784	0.00318587	0.0422749
ehd2b	-0.573171	3.9876	8.70853	0.00316724	0.0420565
rbms3	-0.327143	6.26281	8.7128	0.00315983	0.0419868
oat	-0.567311	7.47457	8.71688	0.00315278	0.0419218
znf1113	0.869466	2.00597	8.72183	0.00314421	0.0419097
abcb6b	0.650924	3.07314	8.72083	0.00314595	0.0419097
nkrf	-0.298019	6.24851	8.72345	0.00314142	0.0419097
ckba	-0.65595	3.96633	8.71965	0.00314798	0.0419097
pls1	-0.74788	3.83865	8.71865	0.00314971	0.0419097
thbs3b	-1.28515	2.19551	8.72001	0.00314736	0.0419097
pigw	-0.616763	3.08311	8.72764	0.00313421	0.0418758
apof	-0.801332	2.79596	8.73362	0.00312396	0.0417676
si:ch211-106h4.12	2.59574	0.289408	8.75176	0.00309304	0.0414029
tmpob	-0.41579	5.39972	8.75087	0.00309455	0.0414029
ptenb	-0.28345	6.8943	8.75534	0.00308696	0.0413585
tcf7l1b	-0.491018	4.06993	8.75782	0.00308278	0.041331
mapk10	-0.390191	7.77247	8.77289	0.00305741	0.0410192
si:ch1073-475a24.1	2.94903	-0.213569	8.78247	0.00304139	0.0408324
chl1b	-0.320685	8.23213	8.78504	0.00303711	0.0408033
gfap	0.609058	7.95122	8.7867	0.00303434	0.0407943
atxn7l3	0.282598	6.48459	8.80273	0.0030078	0.0404655
zic2a	-0.333609	9.17087	8.80354	0.00300646	0.0404655
ankib1b	-0.339833	6.77138	8.81179	0.0029929	0.0403211
dnai2b	1.02485	1.91839	8.81558	0.00298669	0.0402661
ecm1b	0.493826	5.20746	8.81697	0.00298442	0.0402661
si:cabz01102082.1	-0.541634	4.14979	8.81554	0.00298675	0.0402661
trpm2	0.857408	2.57215	8.82415	0.0029727	0.0401734
ftr13	-0.96425	1.1164	8.82356	0.00297366	0.0401734
ano5a	0.603743	3.22735	8.82914	0.00296457	0.0401065
trnar-ucu	1.13404	0.312674	8.84099	0.00294539	0.0399785
sp100.1	1.10814	1.90344	8.83781	0.00295054	0.0399785
nnt2	1.02726	1.67159	8.83625	0.00295305	0.0399785
angpt1	0.675064	2.48697	8.84305	0.00294206	0.0399785
si:ch211-130m23.3	0.407584	5.3979	8.83677	0.00295222	0.0399785
rab5ab	0.395802	5.43671	8.8385	0.00294942	0.0399785
alpk2	-3.02102	1.42337	8.84134	0.00294482	0.0399785
mbd3b	-0.334824	7.03662	8.85052	0.00293005	0.0398619
zgc:114104	0.485914	4.94899	8.85246	0.00292693	0.0398474
chp2	0.543681	4.84492	8.85607	0.00292116	0.0397967
prdx1	0.612185	4.50225	8.86876	0.00290091	0.0395486
atxn1b	-0.373814	7.57997	8.86968	0.00289946	0.0395486
LOC100334012	-0.374293	4.8109	8.87055	0.00289808	0.0395486
celsr1b	-0.436114	4.72241	8.87752	0.00288703	0.0394494
dhrs4	-0.536428	3.30112	8.87721	0.00288753	0.0394494
sypb	-0.290979	9.57202	8.88497	0.00287527	0.0393373
stim1b	-0.732697	2.19257	8.88664	0.00287264	0.0393291
pusl1	0.85897	2.03002	8.8918	0.00286454	0.0392806
gtpbp6	0.718842	2.8553	8.89065	0.00286635	0.0392806
stmn1a	-0.696083	4.01943	8.89019	0.00286708	0.0392806
irf1b	1.27093	3.58079	8.90218	0.0028483	0.0391061
man2b1	0.373326	5.41733	8.90544	0.00284322	0.0390641
iscub	0.622951	6.33542	8.91147	0.00283385	0.0389756
sin3aa	-0.463584	6.37558	8.91087	0.00283477	0.0389756
sh3bp4	-1.09527	1.06541	8.91305	0.00283139	0.0389756
LOC101886485	1.36974	0.162134	8.91525	0.00282799	0.0389652
gstr	0.367254	7.54033	8.91842	0.00282308	0.0389252
sult1st1	0.735224	3.79744	8.92409	0.00281434	0.0388568
kcnip3b	-0.448949	4.79801	8.92294	0.00281612	0.0388568
LOC100150834	-1.41996	-0.288815	8.92644	0.00281072	0.0388376
si:ch211-235e9.8	-0.421303	7.62751	8.93228	0.00280174	0.0387411
mapkbp1	-0.426246	6.3343	8.93686	0.00279473	0.0386718
atp5ib	-0.7392	6.27316	8.94451	0.00278305	0.0385375
fndc4a	-0.332597	5.91858	8.95364	0.00276917	0.0383728
marcksb	-0.408714	8.57595	8.95603	0.00276555	0.03835
gad2	-0.404486	10.2137	8.96288	0.00275521	0.038234
si:ch1073-209e23.1	0.684748	3.69866	8.96797	0.00274753	0.0381547
si:dkey-16j16.4	-0.534385	3.2077	8.97052	0.0027437	0.0381288
erap2	0.635945	3.44259	8.97222	0.00274115	0.0381207
LOC110438437	-1.6151	0.63572	8.99102	0.0027131	0.0377577
cry-dash	0.368017	5.38449	8.99401	0.00270865	0.0377228
sh3gl2a	-0.33643	9.21452	8.99817	0.0027025	0.0376642
pms1	0.639991	2.43199	9.00184	0.00269707	0.0376331
LOC100008066	-0.683555	5.62522	9.00099	0.00269833	0.0376331
ryr3	0.353039	6.37039	9.00576	0.0026913	0.037589
mgrn1a	0.473682	6.25865	9.01181	0.00268241	0.0374918
LOC100538338	-1.95088	0.223687	9.01631	0.00267582	0.0374267
ucp1	0.519042	7.33342	9.02814	0.00265854	0.037212
mmp28	-0.96532	0.992341	9.03775	0.00264461	0.0370436
cox7c	-0.392047	7.55874	9.04003	0.00264131	0.0370241
si:dkey-175g6.2	-0.59528	7.16143	9.04428	0.00263518	0.0369649
ccdc92	0.528924	5.04034	9.04861	0.00262894	0.036919
ext1a	-0.465473	4.45883	9.04788	0.00263	0.036919
krt91	2.42377	4.5506	9.0578	0.00261576	0.0367723
zbtb42	-0.763363	2.18834	9.05803	0.00261544	0.0367723
mettl1	1.04374	4.15782	9.06145	0.00261055	0.0367522
cyp2aa2	-1.16175	-0.179988	9.06648	0.00260338	0.0366779
scn4ba	0.547814	5.15019	9.06832	0.00260076	0.0366678
il34	0.969766	1.84814	9.07089	0.00259711	0.0366429
pmfbp1	0.519474	4.24499	9.07331	0.00259366	0.0366209
vdac3	-0.400386	8.34102	9.07955	0.00258484	0.0365229
LOC103910155	-1.43211	0.705293	9.0805	0.0025835	0.0365229
LOC101884392	-8.33696	1.76603	9.0852	0.00257686	0.0364632
LOC110439519	-8.52099	1.04085	9.09297	0.00256594	0.0363353
racgap1	-1.52541	1.09735	9.10164	0.00255381	0.0361899
si:ch73-287m6.1	0.351932	6.28773	9.10488	0.00254928	0.036152
LOC100535167	-3.91664	2.92554	9.10665	0.00254682	0.0361436
rai1	0.407915	7.06083	9.10833	0.00254447	0.0361368
nlrb5	-0.660779	2.01028	9.1155	0.00253452	0.0360218
efcc1	-0.853749	2.37662	9.11861	0.00253023	0.0359871
lrrk1	0.557912	4.91613	9.12479	0.00252168	0.0358919
fra10ac1	0.83577	3.2514	9.12851	0.00251656	0.0358453
asb2b	-0.589556	3.67895	9.1326	0.00251094	0.0357915
nudt22	0.579955	2.89004	9.14037	0.0025003	0.03569
fxyd6l	-0.534647	3.76732	9.13915	0.00250198	0.03569
LOC110440198	6.44986	2.10326	9.15183	0.00248469	0.035512
arl4d	0.4647	4.52157	9.15458	0.00248097	0.035512
wu:fj81e10	0.369626	5.49177	9.15099	0.00248584	0.035512
fgfrl1a	-0.616083	2.87079	9.15299	0.00248312	0.035512
LOC108182686	1.95597	0.248451	9.15968	0.00247406	0.0354834
noc2l	1.10646	2.97847	9.15903	0.00247493	0.0354834
agap1	-0.352981	6.09704	9.15786	0.00247652	0.0354834
lmf1	-0.61528	3.42546	9.16457	0.00246745	0.035432
mrpl54	2.64027	2.59482	9.17133	0.00245836	0.0353275
fras1	-0.555759	5.42297	9.18044	0.00244615	0.0351781
b4galt2	-0.470968	5.40137	9.18375	0.00244173	0.0351406
zgc:153157	0.868258	1.04309	9.19852	0.00242211	0.0348841
ftr79	1.20436	0.494669	9.20518	0.00241331	0.0348244
igf1	-0.922555	3.31843	9.20301	0.00241617	0.0348244
aurka	-0.997496	1.10589	9.20345	0.00241559	0.0348244
vwa2	0.922777	1.3364	9.21388	0.00240187	0.0348198
LOC100334619	0.43762	4.57173	9.20778	0.00240988	0.0348198
cetn3	-0.412425	4.98708	9.21134	0.00240521	0.0348198
brat1	-0.508377	3.75696	9.21208	0.00240423	0.0348198
LOC101883939	-1.05881	1.72665	9.20734	0.00241046	0.0348198
LOC100537840	-1.10615	1.59389	9.20993	0.00240706	0.0348198
tspan4b	-0.575988	3.64353	9.21802	0.00239644	0.0347726
LOC101885865	0.88368	2.70579	9.22016	0.00239365	0.0347581
foxk1	0.480291	5.63346	9.22158	0.00239179	0.0347571
traf3ip2l	1.08692	0.322055	9.22947	0.00238151	0.0346336
pecam1	-0.975329	4.15427	9.23182	0.00237845	0.0346151
wasb	0.988001	2.93751	9.23846	0.00236984	0.0345394
si:dkey-261h17.1	-0.863311	3.74937	9.23902	0.00236912	0.0345394
fbn2	-3.63406	0.777548	9.23721	0.00237146	0.0345394
cct4	-0.403955	7.7722	9.24416	0.00236248	0.0344861
zgc:77112	1.22602	0.477798	9.25518	0.0023483	0.034305
ptch2	-0.485092	4.55923	9.25681	0.00234621	0.0343003
pax7b	-0.548689	4.68558	9.25699	0.00234598	0.0343003
mcm8	-1.35898	0.139114	9.27481	0.00232327	0.0340162
inppl1b	0.954123	1.99665	9.27793	0.00231932	0.0340005
LOC101882793	0.77319	1.6284	9.27721	0.00232023	0.0340005
fam222a	-0.475609	6.46794	9.27703	0.00232045	0.0340005
tyms	-1.19753	1.637	9.27986	0.00231687	0.0340005
nrip1b	0.4	5.4279	9.28603	0.00230909	0.0339366
slc2a1a	-1.02832	5.39398	9.29858	0.00229331	0.0337303
akt1s1	0.348879	8.27635	9.30539	0.00228481	0.0336307
capza1b	-0.540252	6.46597	9.30814	0.00228138	0.0336058
mfsd2aa	0.401195	5.09603	9.31544	0.00227231	0.0334976
nos2a	2.47845	1.3264	9.31938	0.00226742	0.0334509
sorcs3	0.46992	4.55693	9.32397	0.00226175	0.0333927
med25	0.996162	3.21139	9.33939	0.0022428	0.0331381
plekho2	0.485104	5.04963	9.33947	0.0022427	0.0331381
ddr1	0.328907	6.23474	9.34534	0.00223554	0.0330812
bscl2	0.441767	4.8367	9.34681	0.00223374	0.0330798
fam210ab	0.983342	1.43013	9.35778	0.00222041	0.0329075
ptpdc1a	0.412286	4.44266	9.36019	0.0022175	0.0328895
kiaa0907	0.454907	6.21675	9.36174	0.00221561	0.0328867
stk35	0.873914	4.58636	9.36765	0.00220849	0.032806
zfyve19	0.361477	5.5752	9.36813	0.0022079	0.032806
ppp2r5ca	-0.398724	4.70921	9.37045	0.00220511	0.032806
LOC101882452	-7.5628	1.18687	9.37177	0.00220353	0.032806
rdh10a	-0.524417	4.68756	9.37876	0.00219514	0.0327079
ptgdsb.1	0.755823	6.89936	9.38417	0.00218867	0.0326366
si:rp71-1g18.13	0.874248	2.44111	9.38938	0.00218246	0.032569
eftud1	0.84827	1.67072	9.39424	0.00217668	0.0325077
slc10a4	0.80825	2.44336	9.41013	0.0021579	0.0322521
pdgfrl	0.827453	3.50462	9.41305	0.00215447	0.0322257
stk32a	0.640877	2.92324	9.41346	0.00215398	0.0322257
cdr2a	-0.533205	3.42692	9.42249	0.0021434	0.0321096
stap2a	-0.46529	4.31381	9.42483	0.00214067	0.0320934
fbxo32	0.523985	3.32908	9.43078	0.00213374	0.0320143
sorbs3	0.6633	3.45084	9.43379	0.00213023	0.0319865
si:ch73-334d15.4	-1.2358	0.133311	9.43447	0.00212945	0.0319865
zgc:153352	-1.26154	0.238434	9.44094	0.00212195	0.0319115
psme2	1.10763	3.30231	9.44311	0.00211944	0.0318984
esyt2b	0.483776	4.34246	9.44311	0.00211943	0.0318984
ptpn23a	0.409823	6.4116	9.44795	0.00211385	0.0318638
zgc:65811	-3.949	4.01404	9.45145	0.00210982	0.0318278
tmem64	0.638168	3.2479	9.45886	0.00210132	0.0317242
unm_sa911	-1.07289	3.85452	9.46639	0.00209271	0.0316188
slc39a8	0.923773	1.90124	9.47012	0.00208846	0.031595
cacna1db	0.626285	5.08563	9.4692	0.0020895	0.031595
tmem68	-0.478793	4.61215	9.47094	0.00208752	0.031595
si:ch211-28p3.4	-2.34961	0.939074	9.47	0.00208859	0.031595
slc25a33	-0.382916	6.18731	9.47924	0.00207811	0.0315209
axdnd1	1.17927	1.47957	9.48446	0.0020722	0.031457
sap18	-0.369706	5.74132	9.4844	0.00207227	0.031457
LOC100534722	-0.42795	4.75615	9.50048	0.00205419	0.0312314
calcoco1a	0.37437	7.26755	9.50561	0.00204844	0.0311685
si:cabz01069015.1	-0.774336	2.42368	9.51363	0.00203951	0.0310569
mamdc2b	-0.886782	1.95598	9.51777	0.00203492	0.0310114
ect2l	1.20382	1.17032	9.5257	0.00202615	0.030905
ppp2r1bb	-0.321385	8.40961	9.52552	0.00202635	0.030905
si:dkey-27c15.3	0.737388	4.58655	9.53014	0.00202124	0.0308757
stat1b	-3.0389	3.02739	9.54828	0.00200137	0.0305961
tmod1	-1.05122	1.03556	9.55399	0.00199516	0.0305253
opn4.1	-1.33156	1.50484	9.55457	0.00199452	0.0305253
arhgef5	1.00145	1.60941	9.55855	0.0019902	0.0304975
LOC101885864	0.942091	1.9825	9.56501	0.00198321	0.0304144
anxa5b	0.846093	3.01845	9.56812	0.00197986	0.0303926
bccip	0.355168	6.49728	9.56965	0.0019782	0.0303926
cbx1b	-0.363475	6.48642	9.56792	0.00198007	0.0303926
ucp3	-3.535	0.537649	9.56778	0.00198022	0.0303926
unc80	0.457211	7.22822	9.57584	0.00197154	0.0303555
tmem55a	0.667624	3.86344	9.57862	0.00196856	0.0303336
cited4a	-0.512794	6.50176	9.5881	0.00195843	0.0302015
flrt1a	-0.468207	4.99039	9.59736	0.00194858	0.0300735
tbx16	1.30998	0.751191	9.60828	0.00193702	0.029931
LOC101885256	-0.685366	2.42396	9.60754	0.0019378	0.029931
mxra8a	-1.1269	3.25168	9.61184	0.00193327	0.0299086
reck	0.460482	5.00683	9.61824	0.00192655	0.0298284
mapk14b	-0.35015	6.28014	9.62444	0.00192005	0.0297515
lage3	0.531333	3.54906	9.62608	0.00191834	0.0297488
LOC101884038	-1.11594	-0.0946207	9.6296	0.00191467	0.0297156
acap1	0.631108	2.83133	9.63211	0.00191205	0.0296988
tmie	0.811084	2.52017	9.64566	0.00189799	0.029504
LOC100332943	-1.22455	1.28495	9.64799	0.00189559	0.0294921
LOC103910708	-10.4084	1.38824	9.64788	0.00189571	0.0294921
LOC103910140	2.75365	1.26417	9.6583	0.00188498	0.0293731
stard7	0.484668	6.3371	9.65825	0.00188503	0.0293731
scai	-0.566911	5.94752	9.66075	0.00188247	0.0293731
atp8b4	0.541428	3.71213	9.67777	0.00186511	0.0291999
rab15	-0.402911	5.87982	9.67443	0.0018685	0.0291999
dapk3	-0.456232	6.55906	9.67632	0.00186658	0.0291999
lifra	-0.471126	5.71458	9.67355	0.00186939	0.0291999
hmcn1	-0.8168	3.43415	9.69609	0.00184661	0.0289371
hipk2	-0.462376	7.0889	9.70615	0.00183653	0.0288024
znf106b	2.53063	0.587612	9.71407	0.00182862	0.0287926
LOC110437943	1.20951	1.12899	9.70826	0.00183441	0.0287926
im:7148292	0.642077	4.32632	9.71559	0.00182711	0.0287926
zc3h11a	-0.29273	7.62442	9.71095	0.00183173	0.0287926
zgc:86764	-1.15033	0.542406	9.70935	0.00183333	0.0287926
e2f1	-1.26566	1.07678	9.70929	0.00183339	0.0287926
suz12a	-0.579867	3.87061	9.72165	0.0018211	0.028723
sox5	-0.36949	6.96716	9.72952	0.00181331	0.0286235
atp1b3a	-0.33546	6.57992	9.74797	0.0017952	0.0283607
tfap2a	-0.425326	6.32034	9.7498	0.00179342	0.0283556
cdca7a	-1.26668	1.6736	9.74985	0.00179337	0.0283556
vtnb	-0.661739	4.87629	9.75873	0.00178473	0.0282644
stox2b	-0.302708	6.0609	9.76131	0.00178222	0.0282477
elmo3	-0.63588	3.34113	9.763	0.00178059	0.0282448
si:ch211-196h24.1	1.50808	0.920938	9.77086	0.00177299	0.0281474
bloc1s5	0.555392	3.83311	9.78372	0.00176064	0.0279741
adamts2	0.608968	3.69459	9.78826	0.0017563	0.027928
LOC110439783	1.13994	0.331585	9.79209	0.00175264	0.0278927
slc25a40	0.435768	4.23361	9.79505	0.00174982	0.0278808
cryz	0.390919	5.10864	9.79438	0.00175046	0.0278808
tcf12	-0.419669	6.59446	9.7948	0.00175006	0.0278808
cnn1b	-0.909877	1.00534	9.79947	0.00174562	0.0278724
bxdc2	0.429529	4.47106	9.80943	0.0017362	0.0277448
LOC101883440	-7.80709	0.371115	9.81132	0.00173441	0.0277391
cnbpb	0.355922	8.5274	9.82014	0.00172611	0.0276291
sccpdhb	0.431523	5.74729	9.83408	0.00171308	0.0274624
LOC108183671	-2.05052	0.537759	9.8328	0.00171428	0.0274624
kif23	-1.37037	0.917684	9.84051	0.0017071	0.0273927
si:ch211-265m20.8	-0.595489	3.16617	9.84336	0.00170446	0.027373
utp3	0.480187	4.06738	9.84676	0.00170131	0.027345
dhrs13a.1	0.422611	5.13012	9.85052	0.00169784	0.0273119
mical1	0.580376	4.9701	9.8571	0.00169178	0.0272391
eif2ak4	0.462771	4.80997	9.85695	0.00169191	0.0272391
lrrc4c	-0.302527	6.38044	9.85816	0.0016908	0.0272391
mir21-1	1.78689	0.264027	9.86297	0.00168638	0.0272178
rps6ka2	0.685991	3.94271	9.87458	0.00167578	0.0270693
fmnl2b	-0.334515	6.64778	9.87868	0.00167205	0.0270314
uqcrc1	-0.421001	7.20082	9.88574	0.00166564	0.0269504
arhgap11a	-1.1439	1.01853	9.89056	0.00166128	0.0269023
dbf4b	-1.21488	1.21378	9.89299	0.00165909	0.0268892
cib2	-0.441889	5.16903	9.89659	0.00165585	0.0268592
flrt2	-0.451466	3.80397	9.89829	0.00165432	0.0268568
LOC100333474	12.0021	2.54358	9.90483	0.00164846	0.026784
efhc1	0.885022	1.66463	9.90567	0.0016477	0.026784
dio1	0.62894	2.79982	9.90547	0.00164788	0.026784
cnp	-0.652779	6.36086	9.91535	0.00163906	0.0266984
si:ch211-236p5.3	1.19928	1.35609	9.91759	0.00163706	0.0266882
pcna	-0.575216	5.84194	9.92607	0.00162954	0.026588
zdhhc15a	1.43423	0.492477	9.93076	0.0016254	0.0265427
LOC101883748	1.13439	2.67642	9.93701	0.00161989	0.026475
dld	-1.08438	2.20032	9.95356	0.00160539	0.0262602
LOC108183500	0.721116	3.06811	9.95775	0.00160173	0.0262225
abca2	0.634318	7.95295	9.96826	0.00159262	0.026134
rnf165a	-0.450538	5.01011	9.96623	0.00159438	0.026134
mcm2	-0.837628	3.2423	9.96553	0.00159498	0.026134
macc1	1.00314	1.65705	9.98134	0.00158135	0.0259764
lyar	0.425257	4.29737	9.99827	0.00156687	0.0257759
kcnk2b	-0.472282	4.29568	9.99716	0.00156781	0.0257759
foxn4	-1.02972	2.07521	10.0033	0.00156259	0.0257336
grm1b	-0.566849	3.81325	10.0158	0.00155203	0.0255815
si:dkeyp-97a10.1	1.41382	0.928609	10.0194	0.00154897	0.0255527
itpr3	-0.701697	3.11955	10.0245	0.00154469	0.0255038
mapk8ip1a	-0.315476	7.76557	10.0279	0.00154184	0.0254894
pgam1a	-0.442574	6.74587	10.0271	0.0015425	0.0254894
bzw1a	-0.334285	6.31419	10.0304	0.00153976	0.0254874
LOC101882555	1.1011	0.775409	10.0448	0.00152775	0.0253102
btf3	-1.5	5.87132	10.0879	0.00149243	0.0247463
LOC100536649	2.28097	-0.379326	10.0909	0.00149	0.0247272
plcxd3	0.412367	6.97105	10.0916	0.00148949	0.0247272
cat	-0.343473	6.93154	10.0963	0.00148567	0.0246976
tcf3a	-0.576632	3.80381	10.1094	0.00147514	0.0245436
spc25	-1.53313	0.28436	10.11	0.0014747	0.0245436
cdc20	-1.18281	1.64742	10.1262	0.00146175	0.0243625
atmin	0.475114	5.27893	10.128	0.00146037	0.0243605
rbm12	-0.422085	5.16469	10.1313	0.00145773	0.0243374
spp1	4.29498	2.14678	10.1344	0.0014553	0.02433
LOC568037	-0.45354	7.93481	10.1334	0.00145604	0.02433
LOC101885642	-0.963475	1.58513	10.1512	0.00144209	0.0241385
zgc:64106	-1.08263	0.778106	10.1523	0.00144122	0.0241385
tep1	0.433732	5.26601	10.1576	0.00143708	0.0240962
colec12	-0.532146	5.22898	10.1613	0.00143423	0.0240692
eps8	0.470312	5.19502	10.1841	0.00141653	0.023829
mapk14a	0.412777	5.07375	10.1813	0.00141868	0.023829
hmgb2b	-0.546499	6.91639	10.1814	0.00141868	0.023829
cry1ab	0.493142	6.44155	10.1867	0.00141457	0.0238217
zgc:66160	-0.405125	4.89258	10.1905	0.00141167	0.0237936
zgc:92749	-1.15054	1.45967	10.1978	0.00140607	0.0237198
si:ch211-160d14.9	-12.36	3.18608	10.2012	0.00140348	0.0236967
lrrc73	0.851124	5.29685	10.2157	0.0013925	0.0235318
LOC100330554	0.94041	3.28669	10.2206	0.00138882	0.02349
zgc:112437	-1.3094	2.52257	10.2209	0.00138858	0.02349
ppl	1.47068	1.07311	10.2294	0.00138222	0.0234192
ccl32b.3	1.23243	0.922684	10.275	0.00134847	0.0228674
exoc3l2a	-0.980475	1.61628	10.2761	0.00134765	0.0228674
si:ch1073-429i10.3	-0.628301	8.69885	10.2968	0.00133259	0.0226377
gga3	0.716546	4.2612	10.2987	0.0013312	0.022634
si:ch211-140m22.7	-0.55516	5.21046	10.2996	0.00133061	0.022634
nek12	-1.12364	2.23759	10.3008	0.00132972	0.022634
gdpd3a	1.1992	0.720316	10.3061	0.00132593	0.0226037
tp73	1.28961	0.0945019	10.3129	0.00132102	0.0225399
LOC110439397	-10.4129	1.07194	10.3171	0.00131801	0.0225083
ercc6l	-1.4623	1.64861	10.3219	0.00131462	0.0224702
osbp2	-0.425807	6.08566	10.3238	0.00131327	0.0224668
urp1	1.86378	2.54451	10.3322	0.00130727	0.0223839
sc:d217	9.78688	4.00806	10.3367	0.00130413	0.0223499
anxa2a	0.819081	5.99381	10.337	0.00130389	0.0223499
mettl7a	0.554964	4.86631	10.3447	0.0012985	0.0222928
mtnr1ab	-1.17485	1.07186	10.3481	0.0012961	0.0222714
zgc:92287	-0.502949	4.71386	10.3512	0.00129391	0.0222534
si:ch211-103e16.5	1.04083	0.432635	10.3535	0.00129232	0.0222457
tcirg1a	0.651368	4.41809	10.3539	0.00129199	0.0222457
cyb5b	-0.44421	5.06399	10.3543	0.00129171	0.0222457
mybl2b	-1.54461	1.24118	10.3679	0.00128228	0.0221319
arfgap1	-1.75277	6.06173	10.3789	0.00127462	0.0220193
hmg20a	-0.402518	4.81701	10.3811	0.00127309	0.0220125
si:dkey-78a14.5	-0.94423	3.57907	10.394	0.00126428	0.0218796
rab34b	1.10137	2.06153	10.4086	0.00125427	0.0217257
mmd	-0.39722	5.26328	10.4149	0.00125	0.0216712
dlb	-0.822858	3.04634	10.416	0.0012493	0.0216712
b2m	1.04206	7.17017	10.4307	0.00123936	0.0215252
lancl1	0.315244	6.67469	10.4311	0.00123912	0.0215252
gnb5b	-0.383223	5.59623	10.4418	0.00123197	0.0214351
LOC101885004	1.11483	2.38637	10.4494	0.00122691	0.0213664
olfm2b	-0.517177	7.40365	10.4504	0.00122623	0.0213664
elovl1a	-0.995169	2.57785	10.4525	0.00122481	0.0213664
si:dkey-182g1.10	1.10565	2.51291	10.4559	0.0012226	0.0213487
alkbh8	0.725435	2.65264	10.457	0.00122188	0.0213487
LOC568110	1.27307	0.280644	10.4648	0.00121674	0.0212847
prdm1b	0.603925	3.63167	10.4751	0.00120993	0.0211846
si:ch211-1a19.3	-0.826508	3.99654	10.4789	0.00120745	0.0211603
mex3b	-0.395782	6.79844	10.4833	0.00120456	0.0211289
dnm1a	-0.692777	8.18207	10.4838	0.00120428	0.0211289
LOC103910976	-3.6498	-0.303392	10.4859	0.00120289	0.0211289
nr4a1	-1.35391	4.07504	10.4886	0.00120116	0.0211265
klc3	0.855671	3.015	10.5071	0.00118916	0.0209344
slc4a10a	-0.333958	7.98914	10.509	0.00118797	0.0209324
LOC108191931	1.29279	1.56041	10.5181	0.00118211	0.0208608
mfsd12a	-0.606971	3.80507	10.517	0.00118283	0.0208608
wu:fj19g03	1.20755	-0.0712133	10.5264	0.00117683	0.0207928
calca	0.630761	5.04967	10.5383	0.00116929	0.0206783
zgc:152938	0.871799	2.71865	10.5404	0.00116792	0.0206731
shmt1	-0.794833	2.25287	10.5515	0.00116094	0.0205682
LOC101882863	1.25794	0.20243	10.554	0.00115935	0.0205588
LOC100332834	-2.25832	0.498898	10.5837	0.00114092	0.0202505
sort1b	0.335613	6.81534	10.5979	0.00113215	0.0201778
ccdc85al	-0.467021	5.75093	10.593	0.00113518	0.0201778
parvab	-0.889417	1.50155	10.5957	0.00113348	0.0201778
mcm4	-0.915187	2.78372	10.5925	0.00113546	0.0201778
rsad2	-1.48232	4.4539	10.592	0.00113578	0.0201778
lrrc8ab	-0.603531	4.43055	10.6171	0.00112048	0.0199975
tmsb1	0.413901	5.32243	10.625	0.0011157	0.0199305
zgc:112148	1.15526	2.3797	10.6339	0.00111034	0.019853
rpusd1	0.472614	3.80899	10.6356	0.00110929	0.0198527
LOC100333572	0.593879	5.39592	10.6395	0.00110699	0.0198336
acat1	-0.340157	6.9754	10.6393	0.00110711	0.0198336
mpc2	-0.504333	6.5626	10.6391	0.0011072	0.0198336
LOC108192092	-3.6135	1.08909	10.647	0.00110247	0.0198037
LOC110440215	-0.554787	4.9512	10.6571	0.00109649	0.0197145
ccbl2	0.891472	3.45547	10.6632	0.00109288	0.0196678
b3glcta	-0.513806	4.96128	10.6757	0.00108554	0.0195695
nradd	-0.94765	1.12566	10.6742	0.00108641	0.0195695
pax9	1.70364	-0.0292296	10.6789	0.00108364	0.019556
mc5ra	-0.446222	5.46788	10.6815	0.00108212	0.0195466
ccdc146	0.88522	2.33726	10.6882	0.00107822	0.0194969
LOC110440218	-1.04816	2.79089	10.6879	0.00107836	0.0194969
slc7a8a	-0.404602	6.90621	10.6916	0.00107623	0.0194947
bms1	1.33916	3.81924	10.6951	0.00107421	0.0194772
p4htm	0.495293	5.62671	10.695	0.00107426	0.0194772
grpel2	-0.356842	6.49425	10.7042	0.0010689	0.0194164
far1	-0.475547	5.8464	10.7206	0.00105952	0.019264
si:ch211-24o10.6	-4.81751	3.15646	10.7294	0.00105445	0.0191899
stab1	-0.616793	4.84926	10.7406	0.00104811	0.0190923
slc16a1b	-0.716827	2.66161	10.751	0.00104222	0.0190028
pde9a	0.624524	3.34087	10.7565	0.00103911	0.0189724
fam76b	-0.428303	5.21794	10.759	0.00103775	0.0189724
LOC110437890	-0.644106	3.20586	10.7557	0.00103957	0.0189724
me2	-0.558692	4.72114	10.7616	0.00103628	0.0189659
dynll1	-0.412184	7.98805	10.7701	0.00103152	0.0188967
ddah2	-0.578517	3.28791	10.7878	0.00102174	0.0187351
sub1b	-0.4887	5.72958	10.7903	0.00102034	0.0187326
si:dkey-201i6.2	-0.654369	3.95656	10.7897	0.00102064	0.0187326
LOC110439302	-8.06556	-0.389489	10.7968	0.00101677	0.0186971
ube2a	-0.40348	6.3002	10.7987	0.00101573	0.0186956
cnn2	-0.61856	4.43934	10.8019	0.00101398	0.0186811
ppp1r10	0.393763	7.13799	10.8348	0.000996101	0.0183862
fgd5a	-0.808528	3.37343	10.8331	0.000997025	0.0183862
mdc1	0.335053	5.82945	10.838	0.000994406	0.0183728
zgc:152791	-4.17418	4.15973	10.865	0.000979971	0.0181234
hmgb2a	-0.587435	6.34521	10.8721	0.000976241	0.0180716
stt3a	0.333518	7.07651	10.8791	0.000972542	0.0180204
si:ch211-214p16.2	1.33278	0.824193	10.8851	0.000969407	0.0179794
LOC110438457	-1.4147	2.02875	10.8859	0.000969009	0.0179794
fam43a	-0.343786	6.06174	10.8928	0.000965363	0.0179387
tnfaip2a	0.430525	6.76608	10.9062	0.000958433	0.017827
ifitm1	1.34009	2.27993	10.9096	0.000956666	0.0178112
trim44	0.715486	5.34081	10.9154	0.000953698	0.017773
iqch	1.05347	0.848202	10.9274	0.000947507	0.0176746
btr04	2.16325	0.295969	10.9355	0.000943406	0.0176226
kif19	0.639044	4.53555	10.9347	0.000943808	0.0176226
rbpms2a	0.850477	3.271	10.9426	0.000939801	0.0175816
si:ch73-174h16.5	1.1458	2.44333	10.952	0.000935038	0.0175094
LOC101885853	4.2568	1.07169	10.9572	0.000932397	0.0174768
pank1b	-0.366995	6.31384	10.976	0.000922995	0.0173173
cyp27b1	1.27022	0.676589	10.9799	0.000921071	0.017301
xpo1b	-0.325126	7.25069	10.9795	0.000921231	0.017301
zgc:113096	2.29989	1.92171	10.9888	0.000916633	0.017248
unm_sa1261	0.463884	5.74741	11.0017	0.00091028	0.0171451
micu2	-0.629119	3.21239	11.0097	0.000906352	0.0170877
gjd2b	-1.35809	1.14828	11.0113	0.000905562	0.0170877
paqr3a	-0.633228	3.42759	11.0201	0.000901278	0.0170251
itgam	1.34143	0.714004	11.0249	0.000898944	0.0169976
calcrlb	-1.06571	0.961997	11.0255	0.000898678	0.0169976
zgc:92630	-0.832977	4.41686	11.0539	0.000885007	0.0167667
tmem17	-1.36529	2.16797	11.0701	0.00087731	0.0166372
depdc1a	-1.67032	0.33441	11.0731	0.000875886	0.0166264
LOC103909284	-0.548614	8.21569	11.0881	0.000868825	0.0165085
smarcb1b	-0.689747	4.01449	11.0936	0.000866279	0.0164763
gp1bb	-1.63447	1.84659	11.0963	0.000865023	0.0164685
cecr5	-0.614685	3.63617	11.0994	0.000863544	0.0164565
si:dkey-8k3.2	1.70493	4.30567	11.1051	0.000860901	0.0164484
galca	0.581848	3.33372	11.1036	0.000861605	0.0164484
espl1	-1.03355	1.7461	11.1022	0.000862272	0.0164484
ptgis	3.10921	-0.239802	11.1134	0.000857057	0.016401
rbbp4	-0.490889	6.31424	11.113	0.00085725	0.016401
prox1a	-0.46085	6.20851	11.1188	0.000854553	0.0163817
cox16	0.559231	3.92672	11.1656	0.000833295	0.01599
nr3c1	-0.874392	5.55223	11.166	0.00083311	0.01599
tcf3b	-0.660141	5.91442	11.1869	0.00082378	0.0158388
cfap52	1.24296	0.824749	11.2	0.000817991	0.0157431
si:ch211-14k19.8	-0.965896	2.85095	11.2059	0.000815391	0.0157086
LOC100536572	1.6175	1.29069	11.2079	0.000814518	0.0157074
hsp90b1	-0.493785	7.64351	11.2093	0.000813903	0.0157074
vamp8	-0.51781	4.12389	11.2215	0.000808565	0.0156237
si:ch211-132g1.7	-0.766147	2.51029	11.241	0.000800083	0.0154752
polr1c	0.649922	3.49201	11.2508	0.000795875	0.0154092
dchs2	0.88987	3.43705	11.2565	0.000793445	0.0153775
si:ch1073-291c23.2	-0.71449	4.67299	11.2611	0.000791495	0.015355
scml4	-0.580196	4.93953	11.2636	0.000790427	0.0153496
LOC100333266	-2.60231	0.161724	11.2646	0.000789987	0.0153496
prkchb	1.47788	0.355274	11.2692	0.000788045	0.0153341
kif20a	-1.16043	1.92781	11.2769	0.000784789	0.0152861
fam198b	0.937302	1.67349	11.2805	0.000783263	0.0152717
uts2b	2.94322	0.900869	11.2897	0.000779401	0.0152116
ttn.1	-2.07929	4.06825	11.2945	0.00077735	0.0151869
fam208b	0.583602	6.30745	11.3011	0.000774624	0.0151489
stx10	-2.14702	1.81818	11.3024	0.000774086	0.0151489
zgc:158564	-0.318438	7.60157	11.305	0.000772989	0.0151475
hnrnph1l	-0.378044	6.4597	11.3178	0.000767687	0.0150588
LOC100534851	-5.6158	0.165875	11.322	0.000765959	0.0150401
gins4	-1.30462	0.00847727	11.3253	0.000764596	0.0150285
rims4	-0.417406	5.40401	11.335	0.000760614	0.0149654
LOC110439058	4.26894	0.993567	11.3402	0.000758454	0.0149396
tdp1	0.898692	3.57817	11.3401	0.00075853	0.0149396
LOC571722	-0.427097	5.74605	11.3504	0.000754327	0.014887
tmem8a	-0.46438	4.66194	11.3585	0.000751049	0.0148374
capsla	1.76874	1.01517	11.3712	0.000745922	0.0147512
LOC101882071	-1.62758	0.889886	11.3764	0.000743832	0.0147248
ncapg2	-1.52134	0.463118	11.3812	0.000741922	0.014702
fah	-0.783439	4.16953	11.3938	0.000736889	0.0146172
angel1	0.89983	3.70559	11.3969	0.000735648	0.0146075
polr3e	0.565767	5.47277	11.397	0.00073563	0.0146075
lrp5	-0.546668	3.79503	11.3981	0.000735204	0.0146075
rab6a	-0.313409	6.40058	11.4105	0.000730295	0.0145605
sst3	-0.524748	6.70362	11.4125	0.000729526	0.0145605
ndel1b	-0.594323	5.68936	11.4087	0.000731027	0.0145605
si:cabz01021430.2	-0.720653	3.11123	11.4132	0.000729247	0.0145605
dek	0.373427	5.99745	11.4177	0.000727493	0.0145499
urod	0.633189	3.50418	11.427	0.000723841	0.0144918
cpped1	0.82233	3.03302	11.4364	0.000720204	0.0144338
diras1a	-0.339578	8.9923	11.4437	0.000717372	0.014392
arntl2	-1.86341	0.0602233	11.4458	0.000716546	0.0143903
yars2	0.655049	3.53163	11.4654	0.000709057	0.0142546
si:ch1073-82l19.1	-1.11022	0.439026	11.4654	0.000709051	0.0142546
wdhd1	-1.17773	0.819054	11.4669	0.000708455	0.0142546
ftr50	-2.25773	0.626446	11.4688	0.000707762	0.0142546
ms4a17a.11	1.02929	2.83691	11.4905	0.000699518	0.0141347
lamc1	-0.484954	5.16716	11.4888	0.000700177	0.0141347
csnk1e	0.417978	7.46007	11.4947	0.000697952	0.0141191
ankha	0.550242	4.1167	11.4992	0.000696243	0.0141018
clspn	-0.860252	2.78008	11.4989	0.000696366	0.0141018
zfyve16	-0.48868	5.72025	11.5124	0.000691332	0.0140291
asf1ba	-1.58567	0.0581826	11.5175	0.000689434	0.0140053
LOC100537264	1.44351	1.79291	11.5291	0.000685155	0.0139329
LOC100537556	-0.490574	4.67918	11.5313	0.000684349	0.0139311
si:ch211-22d5.2	-1.72309	0.789956	11.5398	0.000681206	0.0138817
LOC565691	0.62569	4.43926	11.5556	0.00067545	0.0137789
npy1r	-1.98074	0.6923	11.5585	0.000674408	0.0137721
brinp2	-0.406313	6.79073	11.5728	0.000669219	0.0136806
LOC110439817	-2.05709	-0.0453685	11.5799	0.000666668	0.0136428
c1galt1b	1.97081	0.98577	11.585	0.000664845	0.0136198
tmem41b	-0.582731	3.89187	11.5884	0.000663659	0.0136198
si:ch211-76l23.7	-0.597766	4.54017	11.5866	0.000664289	0.0136198
krt5	3.06784	3.13815	11.5915	0.000662541	0.0136158
tmem264	1.58641	0.0200854	11.5928	0.00066208	0.0136158
calm3a	0.347736	9.55019	11.6021	0.000658782	0.0135673
arglu1b	0.412879	8.04883	11.6161	0.000653837	0.0134798
wdfy4	0.704005	3.62043	11.6367	0.000646633	0.0133478
cxxc5a	-0.335914	6.79157	11.6364	0.000646749	0.0133478
calub	-0.826753	3.79318	11.6458	0.000643488	0.0133088
mknk1	-0.66381	3.53361	11.6495	0.000642189	0.0132961
zgc:153345	-2.39405	0.718354	11.6634	0.000637407	0.0132112
LOC101884451	-0.622081	4.7016	11.6681	0.00063581	0.0131922
cldn7a	1.27114	2.38579	11.6846	0.000630192	0.0130896
gas1a	-0.605825	4.39952	11.6957	0.000626439	0.0130256
LOC571737	0.716686	4.25544	11.6983	0.000625584	0.0130218
LOC100537860	0.392607	7.16784	11.7004	0.000624869	0.0130209
slc7a3b	0.920777	5.14802	11.709	0.000621969	0.0129744
si:dkeyp-118h9.7	-4.16436	5.4352	11.7128	0.000620721	0.0129623
itgb5	-0.452008	5.52301	11.7153	0.000619867	0.0129584
sart3	0.579877	6.84868	11.7219	0.000617702	0.0129271
LOC110440169	-2.59281	-0.0686865	11.7249	0.000616704	0.0129202
tshz3a	-0.4942	7.05831	11.7293	0.00061523	0.0129032
dkk3b	1.24888	4.11944	11.7327	0.000614127	0.012894
scg2a	-0.429928	8.59721	11.7386	0.000612167	0.0128668
lamp3	-2.43549	-0.112333	11.7559	0.000606512	0.0127617
evplb	1.02892	2.90072	11.758	0.000605813	0.0127609
fhod3a	0.760852	3.33573	11.7813	0.000598285	0.0126204
adnp2b	-0.362344	6.52612	11.7807	0.000598492	0.0126204
zgc:152904	0.567358	5.0672	11.7947	0.000594004	0.0125658
si:dkey-163f14.6	0.511917	5.71012	11.7928	0.000594607	0.0125658
zgc:194224	0.955743	2.15097	11.7976	0.000593058	0.0125604
snapc5	-0.479689	6.3313	11.8064	0.000590271	0.012515
ccdc85ca	-0.514197	6.00237	11.8116	0.000588644	0.0124942
LOC100334883	2.71976	2.15564	11.8269	0.0005838	0.012405
cav1	0.682421	4.69223	11.8304	0.000582713	0.0123954
snapc4	0.777712	3.66768	11.8563	0.000574677	0.0122393
zgc:110340	-1.07634	6.33634	11.8561	0.000574742	0.0122393
spry4	-0.635948	6.18847	11.8615	0.00057307	0.0122305
hnrnpa0b	-0.361189	8.41441	11.8646	0.000572114	0.0122236
slc7a6	-0.635185	3.93669	11.8716	0.000569959	0.012191
f8	0.871852	3.66608	11.8795	0.000567549	0.0121711
slc25a22	-0.537095	6.0851	11.8767	0.000568401	0.0121711
mertka	-0.665556	3.66662	11.8767	0.000568402	0.0121711
esama	-0.9734	2.3992	11.8998	0.000561394	0.012061
si:dkey-264d12.1	1.86075	3.48359	11.9048	0.000559885	0.0120419
mao	0.379627	6.70691	11.906	0.000559522	0.0120419
hccsb	-0.692304	5.56837	11.9211	0.000555026	0.0119639
si:dkey-283b1.7	-1.01846	3.94716	11.9213	0.000554963	0.0119639
dhrs3a	1.07003	2.7328	11.9281	0.000552929	0.0119452
kidins220a	-1.04269	1.75096	11.9296	0.000552495	0.0119452
si:ch73-265h17.1	1.36639	0.626867	11.9386	0.000549814	0.0119045
ggt5b	-0.473872	5.17642	11.9462	0.000547585	0.0118694
sc:d189	-1.49279	2.85271	11.964	0.000542388	0.0117699
zgc:56493	-0.381922	7.26079	11.9766	0.000538728	0.0117036
thrb	-0.417401	6.95179	11.9814	0.000537356	0.0116869
ndrg1b	-1.29236	0.600725	11.9977	0.000532653	0.0115976
si:ch211-84m6.5	0.988227	1.71463	12.0159	0.000527477	0.0114978
atp8b2	0.433053	5.8678	12.0175	0.000527032	0.0114978
si:ch211-161c3.5	-0.488499	4.2678	12.0284	0.000523971	0.0114502
kif15	-0.925887	2.2152	12.0279	0.000524112	0.0114502
lama2	-0.576047	4.48047	12.0366	0.000521652	0.0114222
oatx	-0.98676	3.92433	12.0473	0.000518672	0.0113698
cnrip1a	-0.379279	6.49473	12.0526	0.000517206	0.0113505
rab3b	-0.72889	7.40654	12.055	0.000516526	0.0113484
h2afvb	-0.534911	6.99881	12.0655	0.000513635	0.0112976
si:ch211-247j9.1	0.657302	5.06415	12.07	0.00051239	0.0112831
tmsb	-1.06668	4.69819	12.0721	0.000511818	0.0112831
slc22a6l	-0.87033	3.71103	12.0968	0.000505091	0.0111476
ccdc170	1.10536	1.22062	12.1045	0.000503005	0.0111142
cyp2v1	-1.01479	2.85038	12.1169	0.00049968	0.0110533
ubb	0.54078	8.38639	12.1398	0.000493574	0.0109307
gldc	-0.606724	4.53525	12.1451	0.000492164	0.010912
b2ml	0.536511	8.88821	12.154	0.000489836	0.0108728
plppr3a	-0.521959	4.96074	12.1712	0.000485321	0.0107849
si:ch211-197k17.3	-0.434732	5.29998	12.1787	0.000483384	0.0107542
si:ch211-253b8.5	1.35012	4.34225	12.1861	0.000481479	0.0107304
gpsm1a	-0.414758	5.47337	12.185	0.000481763	0.0107304
sox12	-0.805136	4.36362	12.1887	0.000480798	0.0107304
smc2	-1.68029	2.19925	12.189	0.000480724	0.0107304
LOC110438373	1.43742	1.7218	12.1954	0.000479082	0.0107199
LOC100329607	-1.32444	8.13246	12.2028	0.00047717	0.0106895
fam60al	-1.35469	1.94659	12.2143	0.000474239	0.0106361
oprd1a	-0.519127	4.24158	12.2275	0.000470911	0.0105737
LOC103911498	1.59926	0.0834149	12.2315	0.0004699	0.0105661
tdg.1	-0.471194	4.94078	12.231	0.00047003	0.0105661
igsf9b	-0.687107	3.40181	12.2401	0.000467731	0.0105389
znf1068	2.42832	0.464533	12.2451	0.000466482	0.010523
LOC103910008	-5.22365	0.445712	12.2465	0.000466131	0.010523
tead1b	-0.902173	2.20406	12.2632	0.000461977	0.0104456
rnf152	1.2929	0.712466	12.2788	0.000458133	0.0103708
grhl1	0.862343	2.80331	12.2864	0.000456277	0.0103409
si:ch73-15n15.3	1.43089	0.847947	12.2915	0.000455021	0.0103244
si:ch73-46j18.5	-0.647294	7.99044	12.3021	0.000452458	0.0102783
zgc:123035	-0.495869	5.7595	12.3046	0.000451854	0.0102766
LOC110438227	1.37855	2.15165	12.3088	0.000450821	0.0102652
lmnb2	-0.531668	5.6387	12.3129	0.000449842	0.0102549
zgc:162472	1.17238	6.52878	12.3306	0.000445583	0.010173
zgc:165508	-0.483607	6.4923	12.3301	0.000445724	0.010173
si:dkeyp-69c1.6	-1.30516	3.13959	12.3364	0.000444212	0.0101624
LOC103911767	-1.34753	1.56019	12.3484	0.00044136	0.0101091
LOC100536657	0.650969	4.04137	12.3527	0.000440349	0.0100978
si:ch211-67f13.7	1.77377	0.297911	12.3563	0.000439492	0.0100901
otx2	-0.412365	6.45014	12.386	0.00043256	0.00994274
riok1	0.762388	4.75301	12.3904	0.000431547	0.00993122
cthrc1a	1.58043	0.0540634	12.417	0.000425448	0.0098025
ccnb1	-1.87878	1.73713	12.4417	0.00041985	0.00968501
map4k3a	0.913693	2.53899	12.4525	0.000417429	0.0096546
inhbaa	-0.894873	2.94031	12.4519	0.00041756	0.0096546
sall1a	-0.929946	2.22263	12.4548	0.000416916	0.0096546
si:ch211-237c6.4	-1.32948	1.9164	12.4498	0.000418034	0.0096546
wdfy2	0.436207	6.43943	12.4639	0.000414886	0.00962773
hyi	0.661519	3.76265	12.4705	0.000413437	0.00960561
si:dkey-92f12.2	0.464035	5.08836	12.4715	0.000413198	0.00960561
mcf2a	0.505709	4.82804	12.4825	0.000410783	0.00956686
lamp1	0.429454	6.66504	12.4937	0.000408331	0.00952641
sgol1	-1.5013	1.04623	12.4927	0.000408555	0.00952641
hsp90aa1.2	-0.517843	9.96876	12.499	0.00040717	0.00951698
znf469	-0.618536	3.89708	12.5036	0.000406161	0.00950486
fbxo21	0.482123	6.27188	12.5079	0.000405243	0.00949482
phldb3	1.60544	-0.21611	12.5348	0.000399435	0.00937005
arih1l	-0.950489	3.05753	12.548	0.000396623	0.00931536
rab38b	1.53233	0.599783	12.5627	0.000393517	0.00925918
si:dkey-175m17.7	0.566452	4.45757	12.5622	0.00039362	0.00925918
cited2	-0.395017	5.94766	12.5694	0.000392121	0.00925918
hivep3a	-0.412644	7.46389	12.5628	0.000393499	0.00925918
c20h2orf81	-0.987573	2.37978	12.5616	0.000393754	0.00925918
bicc2	1.02896	2.5602	12.5777	0.000390374	0.00923568
dact3a	0.886408	1.67729	12.5826	0.000389345	0.00922259
LOC110439813	1.84888	0.692207	12.5855	0.000388758	0.00921993
zgc:113227	0.853937	2.4657	12.622	0.00038124	0.00905271
LOC100334245	-0.617515	3.46915	12.6237	0.000380891	0.00905271
vstm4a	-0.777123	2.43109	12.6432	0.000376927	0.00897225
zgc:158689	0.46217	7.56571	12.6534	0.000374887	0.00893466
enkur	0.68517	3.04118	12.6573	0.000374092	0.00892668
uts2d	1.63438	0.88834	12.6609	0.000373374	0.00892051
cth	-0.527288	4.76889	12.6639	0.000372788	0.0089175
fam155b	-0.617876	4.73027	12.67	0.000371574	0.00889942
LOC103910728	-4.24451	-0.30183	12.675	0.000370585	0.00888671
tefb	0.76997	7.43356	12.6935	0.000366932	0.00881299
ezh2	-0.74251	3.70115	12.6929	0.000367056	0.00881299
cdh5	-0.909615	4.11588	12.7189	0.000361984	0.00871277
zgc:174704	1.63448	2.35238	12.7248	0.00036083	0.00869578
tes	-0.712657	3.31032	12.7266	0.000360492	0.00869578
scarb2b	0.5098	5.66738	12.7341	0.000359047	0.00867435
skida1	-0.871069	3.27897	12.738	0.000358292	0.00866691
st14a	2.80654	0.453791	12.741	0.000357735	0.00866425
cbr4	0.683737	3.54064	12.742	0.000357542	0.00866425
dlgap1b	1.21341	4.60653	12.7684	0.000352532	0.00855959
loxl4	1.08339	1.15448	12.7939	0.000347746	0.00845447
nedd4a	0.599634	4.99824	12.7938	0.000347766	0.00845447
pard6ga	-0.694694	4.18036	12.8025	0.000346161	0.00843659
bud23	0.582901	3.83811	12.8071	0.000345308	0.00842638
LOC108183686	1.05913	2.76385	12.8142	0.000344004	0.00840512
LOC797048	-0.514891	6.55508	12.8246	0.000342083	0.00836875
si:ch211-199m3.4	1.03153	2.27462	12.8476	0.00033791	0.00827709
parp4	0.65811	3.56751	12.8498	0.000337515	0.00827709
si:ch211-199f5.1	-0.45213	5.15675	12.8527	0.000336988	0.00827539
rc3h2	0.656277	4.67188	12.8664	0.000334539	0.00822568
LOC103911290	-4.32871	0.32411	12.8697	0.000333938	0.00822132
cdkn2a/b	0.499915	6.20675	12.8745	0.000333088	0.00821082
itgb1b	-0.680505	3.79166	12.8756	0.000332898	0.00821082
rab23	0.718301	4.94693	12.8831	0.000331557	0.00819389
asic4b	0.801036	3.23075	12.9032	0.000328029	0.00811705
zmp:0000000758	1.56797	0.465888	12.9121	0.000326473	0.00808886
rpe65a	-1.93131	4.04618	12.9246	0.000324288	0.00804498
slc8a4a	-0.578682	7.13493	12.9359	0.000322349	0.00800713
scgn	1.30385	1.57337	12.9463	0.000320562	0.00797295
si:dkey-286j15.3	1.23897	1.2919	12.947	0.000320437	0.00797295
LOC108179300	3.3411	1.43162	12.9525	0.000319497	0.00796688
fads2	0.799824	8.59224	12.9654	0.000317295	0.00792216
si:ch211-276c2.4	-0.551942	5.60603	12.9746	0.000315753	0.00789383
urp2	1.28259	3.98849	12.9795	0.000314923	0.00788323
palb2	-1.38623	0.314382	13.0012	0.000311285	0.00780224
si:dkeyp-94g1.1	-1.40743	1.25664	13.0196	0.000308243	0.00773599
cpeb1a	0.758242	3.63752	13.0227	0.000307746	0.0077335
itgb1a	-0.434403	5.41155	13.0433	0.000304371	0.00766125
abcf2b	-0.470067	5.22236	13.0427	0.000304476	0.00766125
aqp9a	-1.24896	1.08332	13.0459	0.000303953	0.00766125
clic3	1.05128	2.37241	13.0521	0.000302946	0.00765254
si:ch211-132b12.8	-0.944362	2.34139	13.0597	0.000301718	0.00763146
cfd	1.4653	1.79524	13.0632	0.00030115	0.00762703
thbs2a	1.08154	1.50998	13.0729	0.000299598	0.00759831
vstm4b	-1.24219	1.15539	13.0727	0.000299624	0.00759831
LOC108183929	-2.46592	0.799465	13.0806	0.000298362	0.00758614
srsf5a	0.466187	8.59848	13.0837	0.000297869	0.00758354
neurl1ab	1.06018	1.83007	13.0918	0.000296597	0.00756107
ptp4a2b	-0.440141	7.12662	13.109	0.000293885	0.0075018
pde8b	-0.619072	5.00947	13.1224	0.000291781	0.00745789
LOC110438109	1.34642	0.652561	13.1323	0.000290248	0.00743074
tspan33a	-0.699249	2.90912	13.1317	0.000290335	0.00743074
cyyr1	1.04522	3.41051	13.1388	0.000289237	0.00742223
ppp1cab	-0.401589	5.33051	13.1573	0.000286398	0.00735909
si:ch211-155m12.5	2.84027	0.745461	13.1806	0.000282861	0.00727787
mustn1a	1.40129	-0.0439447	13.1929	0.000281016	0.00723998
ydjc	1.06075	3.55277	13.2181	0.000277265	0.00715285
nhlh2	-0.637468	4.68841	13.2216	0.000276738	0.00715285
slc1a4	-0.754735	6.42123	13.2184	0.000277208	0.00715285
en2a	-0.768433	5.2846	13.2251	0.000276225	0.00715285
lmo2	-0.510896	5.10617	13.2395	0.000274118	0.00710948
dlgap5	-1.81405	1.26601	13.2484	0.000272817	0.00708522
steap3	-2.10145	-0.159413	13.2541	0.000271978	0.00707288
ncanb	-0.53695	6.60058	13.2676	0.000270039	0.0070319
ap2m1b	-0.383314	9.04224	13.2787	0.000268434	0.0069995
hrasa	0.477334	4.99255	13.2822	0.000267943	0.00699609
ifngr1	0.933351	4.94481	13.3008	0.00026529	0.00693616
barhl1b	-0.537079	5.74421	13.3105	0.000263926	0.0069098
arfgap3	0.878797	4.54825	13.3181	0.000262857	0.00689112
mrc1b	0.602942	5.34122	13.3185	0.000262801	0.00689112
taok1b	0.426031	7.08694	13.3288	0.000261365	0.00689112
bcl2l10	-0.490227	5.42387	13.3244	0.000261971	0.00689112
cd226	-0.56167	4.31689	13.3248	0.000261921	0.00689112
smo	-0.649644	3.68963	13.3208	0.00026248	0.00689112
xkr6b	-0.647445	4.29787	13.3484	0.000258641	0.00683603
stxbp6	-0.659601	4.44376	13.3704	0.000255629	0.00676561
cmah	1.80884	0.360189	13.3842	0.000253757	0.00672527
phka2	-0.638461	6.56686	13.3968	0.00025205	0.00668914
col6a3	-0.924199	2.35285	13.4059	0.00025084	0.00666617
timp2a	0.414543	7.07811	13.4093	0.000250375	0.00666292
tmem136a	-0.388301	5.98978	13.4111	0.000250136	0.00666292
tekt2	1.50946	1.07045	13.4195	0.000249022	0.00665305
tpx2	-1.25622	3.06081	13.4173	0.000249318	0.00665305
znf408	1.13835	2.02573	13.4244	0.000248377	0.00664622
hmgn2	-0.779853	7.65381	13.4245	0.000248356	0.00664622
il4r.1	1.46611	1.22955	13.4372	0.000246678	0.00661902
micu3b	0.579023	5.0975	13.4411	0.000246165	0.00661441
srsf5b	0.418436	9.20078	13.4465	0.000245463	0.00661135
pparab	-1.02501	3.02579	13.4446	0.000245711	0.00661135
lrrc58b	-0.462163	5.01098	13.4629	0.000243327	0.00656544
prmt3	0.68159	2.90106	13.4772	0.000241478	0.00652462
LOC103910533	-3.31259	2.01486	13.4792	0.000241217	0.00652462
rbbp9	0.652491	4.58645	13.4874	0.000240177	0.00651015
dcn	0.629667	6.7823	13.4885	0.00024003	0.00651015
LOC101882642	-9.15153	0.629353	13.4866	0.000240271	0.00651015
cbarpb	-0.526124	6.614	13.4965	0.000239014	0.00650331
h3f3c	-0.62675	8.76816	13.4983	0.000238783	0.00650331
amigo1	0.45932	6.33055	13.5203	0.000235994	0.00643921
parp3	0.576856	4.44991	13.5341	0.000234262	0.00640096
carf	-0.492479	4.95752	13.5656	0.000230373	0.00631454
frzb	-1.02869	3.8799	13.5623	0.000230774	0.00631454
fgf1a	-1.82544	3.20537	13.5634	0.000230637	0.00631454
polr1a	0.575833	4.72971	13.574	0.000229343	0.00630206
si:dkey-238o13.4	-1.84638	6.97578	13.5858	0.0002279	0.00627129
LOC797518	-1.85427	0.121827	13.6226	0.000223479	0.00615837
si:ch73-278m9.1	0.523709	4.51008	13.6261	0.000223067	0.00615575
dia1a	-0.617297	3.65134	13.6337	0.00022216	0.00613946
uacab	-0.543939	6.94358	13.6593	0.000219153	0.00606501
phka1a	-0.933466	4.98493	13.6926	0.000215296	0.00596678
mcm7	-0.584189	4.43328	13.6957	0.000214943	0.00596552
si:dkeyp-117h8.4	-1.73923	-0.301313	13.7061	0.000213759	0.00594115
LOC103909212	2.00184	2.06762	13.7189	0.00021231	0.00590933
ehhadh	0.92711	1.55143	13.7297	0.000211092	0.0058839
pbk	-1.74264	0.549284	13.748	0.000209047	0.00583526
sdhda	0.578206	5.05651	13.7514	0.00020866	0.00583286
cd99l2	-0.792102	8.76087	13.7585	0.000207873	0.00581925
ttc3	-0.383685	6.34393	13.8107	0.000202183	0.00566867
zic4	-0.497648	6.20371	13.8105	0.000202202	0.00566867
gadd45ab	-1.11913	2.37043	13.8177	0.000201425	0.00566326
dclk1b	-0.553	4.06021	13.8231	0.000200853	0.00565538
efna5a	-0.661245	5.25432	13.8258	0.00020056	0.00565538
pimr209	-1.98537	-0.546442	13.8244	0.000200715	0.00565538
LOC100331359	7.82474	-0.893947	13.8447	0.000198551	0.0056215
sox2	-0.491479	6.61832	13.8426	0.000198781	0.0056215
wdr63	1.23952	0.585038	13.8769	0.000195179	0.00554178
tmem177	-0.618564	4.24917	13.8749	0.000195391	0.00554178
ponzr1	-1.96425	1.51811	13.8817	0.000194681	0.00553785
zmp:0000000936	0.886116	2.98465	13.8923	0.000193594	0.00551501
zwi	-0.538235	8.96677	13.9005	0.000192748	0.00549898
brd1b	-0.412796	5.27858	13.9266	0.000190091	0.00543302
scarb2a	-0.559162	6.03559	13.9259	0.000190156	0.00543302
si:ch73-95l15.5	0.938907	3.03688	13.9331	0.000189436	0.00542846
gpc4	-0.546039	4.42708	13.9363	0.000189109	0.00542846
LOC797032	-1.26303	0.933235	13.9345	0.000189287	0.00542846
ddhd2	-0.442578	5.26269	13.9469	0.000188047	0.00541264
slc27a4	-0.853185	3.68469	13.964	0.00018634	0.00537147
mbd3a	-0.662611	4.35325	13.9683	0.000185919	0.00536729
LOC101885444	2.15235	0.658278	13.9822	0.000184547	0.00533564
si:ch211-196f2.6	2.03134	-0.128146	13.9991	0.000182896	0.00529579
LOC558704	1.1078	1.54292	14.0032	0.000182498	0.00529217
si:ch211-207d6.2	0.7644	3.79339	14.0056	0.000182267	0.00529217
sptlc2b	-0.509972	5.27907	14.0092	0.000181917	0.00529114
map6a	-0.337444	6.56888	14.0127	0.00018158	0.00528927
neurod1	-0.489474	9.12489	14.0143	0.000181426	0.00528927
sptb	-1.38083	4.1302	14.0215	0.000180733	0.00528045
si:ch73-177h5.3	-3.06203	0.0594811	14.047	0.000178296	0.00521711
hnrnpa0l	-0.407023	6.17557	14.0516	0.000177858	0.00521215
myoz2b	-1.18002	1.76442	14.0828	0.000174936	0.00513427
vip	0.818855	6.0114	14.0869	0.000174555	0.00513085
LOC100334706	-0.444211	5.28867	14.0881	0.000174441	0.00513085
si:ch73-209e20.5	1.12669	4.15217	14.0979	0.000173539	0.0051165
tnrc5	-0.903389	4.54062	14.1101	0.000172417	0.00509115
kcnk3b	-0.773936	3.35712	14.1173	0.000171753	0.00508354
ripk3	-1.23135	3.43858	14.1158	0.000171897	0.00508354
si:ch211-63b16.4	-2.24007	1.04485	14.1232	0.000171222	0.00507906
si:ch211-221n20.8	1.02588	1.83555	14.1403	0.000169667	0.00505557
moxd1	0.791548	3.14363	14.1348	0.000170169	0.00505557
vgf	-0.694243	8.36055	14.1376	0.000169913	0.00505557
oip5-as1	-0.487771	8.67131	14.1451	0.000169235	0.005051
kifap3b	-0.506522	6.53548	14.1508	0.000168729	0.00504368
ghdc	0.759447	3.64634	14.1547	0.000168374	0.00504084
LOC110439171	0.965191	1.61235	14.1714	0.000166884	0.00502985
LOC569920	0.731636	3.0196	14.1734	0.000166709	0.00502985
ngrn	0.544483	4.32415	14.1666	0.000167318	0.00502985
lgals2a	0.478552	6.62072	14.1617	0.000167748	0.00502985
sqstm1	0.439189	6.28966	14.1621	0.000167714	0.00502985
tspan5b	-0.458831	6.06947	14.1687	0.000167127	0.00502985
abi1a	-0.446676	5.31507	14.1801	0.000166119	0.00502764
LOC793909	1.66639	-0.247695	14.1914	0.000165121	0.00500522
golga7bb	-0.56395	4.59213	14.1952	0.00016479	0.00500301
ankrd37	1.12991	2.4666	14.1991	0.000164449	0.00500047
uhrf1	-1.25528	2.39407	14.2245	0.000162248	0.00494129
tlcd1	-0.935286	4.07362	14.2365	0.000161214	0.00491755
glrx	1.19501	3.60032	14.2404	0.00016088	0.00491509
ptger4c	-1.23585	0.522281	14.2413	0.000160805	0.00491509
si:ch211-173n18.3	-2.48165	0.319463	14.2529	0.000159814	0.00489792
si:ch73-217n20.1	1.08963	1.38838	14.2604	0.000159179	0.00488618
znf362a	-0.611261	4.61992	14.2618	0.00015906	0.00488618
tshz2	-0.450195	7.16084	14.2783	0.000157676	0.00485542
amot	-0.535733	4.15185	14.2834	0.000157246	0.00484989
slc4a5	0.840794	3.51971	14.2964	0.000156163	0.00482415
slc26a6	0.905671	2.84512	14.3049	0.000155464	0.0048102
LOC100537263	1.5804	4.00479	14.3212	0.000154117	0.0048001
ugt5c2	1.18449	2.12687	14.3134	0.00015476	0.0048001
fosl2	-0.595806	6.34517	14.3118	0.00015489	0.0048001
col6a1	-0.855923	4.1608	14.3204	0.000154186	0.0048001
ncaph	-1.37807	0.844815	14.3161	0.00015454	0.0048001
mhc1uka	3.14619	1.0674	14.3342	0.000153057	0.00478149
mknk2a	0.76744	4.40933	14.3813	0.000149274	0.00467703
ncoa4	0.523858	7.10787	14.3788	0.000149472	0.00467703
LOC101886657	1.65669	0.418736	14.3973	0.000148015	0.00464642
ctsba	0.873282	6.51036	14.4109	0.000146953	0.00462056
uimc1	-0.471014	4.97088	14.4192	0.000146301	0.00460754
trim2b	0.407914	6.91399	14.4263	0.00014575	0.00459766
sox11a	-0.733398	6.62487	14.4283	0.0001456	0.00459766
sgca	2.19294	0.288358	14.4352	0.000145069	0.00459108
lmna	0.705272	5.10693	14.4524	0.000143745	0.00455662
ccl19a.1	2.21651	2.39033	14.4748	0.000142045	0.00451297
ndrg1a	0.836773	4.74625	14.4736	0.000142135	0.00451297
LOC100149190	8.43181	-0.296821	14.5008	0.000140097	0.00446959
angpt2b	-1.48872	1.19132	14.498	0.000140308	0.00446959
pfkfb4b	0.804755	5.88235	14.5151	0.000139039	0.00444374
znf1136	-3.63852	0.771656	14.5821	0.000134184	0.00429564
stx3a	-0.799443	4.01177	14.6149	0.000131869	0.00422853
arl4aa	-0.926673	2.23639	14.6167	0.000131744	0.00422853
LOC100536462	-1.24363	1.52676	14.6214	0.000131417	0.00422799
slc12a4	-0.626071	4.61694	14.6312	0.000130736	0.00421308
tnika	-0.407285	6.56495	14.6392	0.000130181	0.00420218
mycn	-0.641807	5.37958	14.6541	0.000129153	0.00417593
chrne	2.67377	1.5439	14.6764	0.000127632	0.00413366
si:dkey-245n4.2	0.668586	3.2409	14.6814	0.000127298	0.00412974
mgst3a	-0.703055	5.27805	14.6904	0.000126689	0.00411687
mpped2	-0.846529	2.61687	14.7003	0.000126029	0.00410227
prr11	-1.42112	0.241134	14.7252	0.000124373	0.00405518
si:ch211-141o9.10	-1.46796	-0.0122432	14.7284	0.000124159	0.00405504
ndufb9	1.8183	5.55021	14.7591	0.000122154	0.00400096
sgsm3	-0.407647	6.83571	14.7605	0.000122069	0.00400096
ccna1	-1.81175	0.921967	14.7569	0.000122297	0.00400096
kif11	-1.56518	2.22323	14.7836	0.000120577	0.00396474
pwwp2b	-1.04543	6.16884	14.7904	0.000120144	0.00395719
phc3	0.652988	4.88472	14.7967	0.000119744	0.00395073
mcama	-0.421248	6.62321	14.8201	0.000118266	0.00390862
ehd4	-0.856226	3.4367	14.8291	0.000117703	0.00389667
wu:fc46h12	-1.44235	0.234586	14.8295	0.00011768	0.00389667
LOC101884245	4.97391	1.2043	14.8436	0.000116801	0.00388003
grk5l	-0.362234	6.46398	14.8501	0.000116404	0.00387348
zgc:63831	0.869061	4.03943	14.8973	0.000113528	0.00378426
sfrp2	1.31008	1.32832	14.9083	0.000112863	0.00376858
mef2ca	-0.521917	4.82824	14.9382	0.000111093	0.00371897
znf367	-1.0436	2.01733	14.9366	0.000111186	0.00371897
eif2ak2	0.823514	3.35397	14.952	0.00011028	0.00370143
ephb2b	-0.536824	6.13002	14.9535	0.000110192	0.00370143
pth2	-1.45948	3.82932	14.9735	0.000109029	0.00367216
adcy7	1.64555	5.01699	15.0236	0.000106175	0.00359698
sccpdha	1.32412	1.56638	15.033	0.000105647	0.00359698
top3b	1.04016	2.73181	15.0211	0.000106318	0.00359698
bcl7a	0.868262	3.72005	15.0175	0.00010652	0.00359698
cd74a	0.834972	8.25986	15.0233	0.000106192	0.00359698
dock8	-0.453455	6.67117	15.028	0.000105928	0.00359698
si:rp71-80o10.4	-1.74538	0.0858514	15.0159	0.000106612	0.00359698
sh3pxd2aa	0.451843	5.93406	15.081	0.000102997	0.00351787
dclk2b	-0.668917	4.63992	15.0819	0.000102944	0.00351787
scpp1	-2.0979	-0.303455	15.0951	0.000102227	0.00350389
dpep2	1.89197	0.321782	15.1061	0.000101637	0.00348982
si: dkey-225f5.4	-2.13431	-0.374726	15.1082	0.000101521	0.00348982
cldnk	-0.496447	7.53391	15.1324	0.000100226	0.0034536
ergic1	-0.828812	3.59915	15.1347	0.000100108	0.0034536
cd81b	1.01346	5.17733	15.166	9.84619e-05	0.00340856
dio3b	0.763474	5.31115	15.164	9.85671e-05	0.00340856
igfbp2a	-0.842158	4.94913	15.1655	9.84884e-05	0.00340856
LOC110440202	-5.5238	0.987906	15.1969	9.68631e-05	0.00336764
en1b	-0.688139	5.40188	15.2009	9.66592e-05	0.00336659
nphp3	-0.877095	4.01233	15.2188	9.57477e-05	0.00334084
gb:cr929477	-0.624227	3.78959	15.2489	9.42308e-05	0.00329383
sycp2l	1.46614	1.46574	15.2697	9.31999e-05	0.00326921
prdm2a	0.421493	6.81769	15.2665	9.33578e-05	0.00326921
cacnb4b	-0.382109	7.1766	15.2706	9.31535e-05	0.00326921
polq	1.34826	1.15766	15.2846	9.2465e-05	0.00325557
apc2	-0.387194	8.08929	15.2878	9.23101e-05	0.00325557
akna	-0.600916	3.47757	15.2964	9.18893e-05	0.00325234
odc1	-0.863816	5.03803	15.2934	9.20379e-05	0.00325234
ago3b	-0.705384	4.33354	15.3303	9.02559e-05	0.00320103
cyp46a1.4	2.49375	1.9822	15.3451	8.95537e-05	0.00318689
lgals9l1	1.26967	4.83374	15.3421	8.96929e-05	0.00318689
zgc:113220	-0.59205	4.16149	15.3423	8.96844e-05	0.00318689
LOC100333313	0.7255	4.13276	15.3656	8.85861e-05	0.00317149
serpine2	-0.495104	6.08119	15.3617	8.87691e-05	0.00317149
LOC103909309	-0.804214	4.34782	15.3661	8.85625e-05	0.00317149
znf217	-0.880423	3.06696	15.3745	8.81715e-05	0.00317149
zgc:153935	-2.40847	3.2585	15.3647	8.86279e-05	0.00317149
mid1ip1b	-0.604998	5.9973	15.4014	8.69242e-05	0.00313444
hapln1a	-1.75771	2.78665	15.4046	8.67757e-05	0.00313444
mns1	-1.50297	2.7661	15.4174	8.61928e-05	0.00311966
rfesd	-2.74195	0.413223	15.4445	8.49654e-05	0.00308099
cyp2aa4	-5.70424	0.688826	15.471	8.37806e-05	0.00304372
marcksa	-1.17539	3.46788	15.4758	8.3569e-05	0.00304172
kel	-1.71274	2.38815	15.4988	8.25557e-05	0.00301049
il12rb2l	-0.776463	6.58918	15.5346	8.10077e-05	0.0029596
ckap2l	-1.24276	2.02666	15.5742	7.93279e-05	0.0029037
nlrc3	0.927454	3.54631	15.5825	7.89801e-05	0.00289644
lsm14b	1.34471	0.898057	15.6115	7.77782e-05	0.00285776
si:ch73-59f11.3	-3.82548	2.52284	15.638	7.66976e-05	0.0028234
pcdh1g26	-1.48028	2.63771	15.6729	7.52937e-05	0.00277699
reep2	1.12914	5.79607	15.678	7.50929e-05	0.00277486
ldlrad2	0.747352	4.75531	15.6848	7.4822e-05	0.00277013
lgi3	0.846003	6.9821	15.696	7.43819e-05	0.0027591
nfixb	-0.511483	8.96055	15.6976	7.43177e-05	0.0027591
clic4	-0.638358	5.26989	15.7059	7.39933e-05	0.00275522
col12a1a	-1.65213	4.34207	15.7075	7.39321e-05	0.00275522
klf4	-1.01286	3.25028	15.7278	7.31409e-05	0.00273398
pop1	1.0232	1.75113	15.738	7.27493e-05	0.00272459
zgc:136858	-2.75687	2.2498	15.7542	7.21294e-05	0.0027066
mn1b	-0.592236	6.27827	15.7636	7.17699e-05	0.00269832
LOC100538103	2.27668	-0.0517043	15.7877	7.08599e-05	0.0026743
kctd7	0.462973	5.94264	15.7842	7.09931e-05	0.0026743
si:cabz01069013.3	1.37642	0.420403	15.7962	7.05434e-05	0.00266772
fbxo28	-0.536709	5.98529	15.804	7.02541e-05	0.00266197
ostn	1.62947	1.52916	15.8164	6.97955e-05	0.00265071
alox12	1.31151	2.93361	15.8157	6.98204e-05	0.00265071
clec11a	-1.326	2.47289	15.8335	6.91652e-05	0.00263616
smyd2a	-0.49546	6.98842	15.84	6.89308e-05	0.0026324
LOC110438496	2.91578	-0.0234815	15.8846	6.73245e-05	0.00257613
ppp4cb	-0.468386	5.56026	15.8888	6.71745e-05	0.00257546
polb	-0.622399	4.10973	15.9067	6.65425e-05	0.00255629
grb2a	-1.06749	2.72797	15.9112	6.6383e-05	0.00255522
crabp2b	1.48549	1.84582	15.9214	6.6028e-05	0.00254661
cyth1a	0.453158	6.46849	15.9277	6.581e-05	0.00254325
si:ch211-201o1.1	0.837936	4.58326	15.9336	6.56024e-05	0.00254029
shc1	-0.467773	6.57181	15.959	6.47306e-05	0.00251155
chac1	-0.530251	8.34265	15.9966	6.34578e-05	0.0024671
LOC100537554	-0.574036	6.19155	16.0251	6.25086e-05	0.00243507
smad3a	0.573297	4.88451	16.0371	6.21142e-05	0.00242516
ascl1b	-1.15687	1.37434	16.0366	6.21292e-05	0.00242516
lgi1b	-0.469273	6.07378	16.0936	6.02874e-05	0.00236464
crip2	-0.693463	4.70835	16.0921	6.03348e-05	0.00236464
krcp	-1.59878	1.1699	16.1048	5.99317e-05	0.00235837
ube2c	-1.57148	1.58789	16.1212	5.94137e-05	0.00234274
chst3a	-1.17282	0.707602	16.1264	5.92508e-05	0.00234107
usp49	-0.766072	3.77945	16.1472	5.86039e-05	0.00232023
klhl2	-0.755686	3.29033	16.1519	5.84589e-05	0.00231923
si:ch211-206a7.2	-0.46381	5.55023	16.1574	5.82903e-05	0.00231728
si:ch211-286b4.4	0.940691	2.94097	16.2183	5.64474e-05	0.00224862
ap1m3	-0.82666	3.18441	16.2279	5.61598e-05	0.00224177
entpd3	1.77852	0.577251	16.2361	5.59187e-05	0.00223675
slc6a9	0.894622	7.33359	16.2455	5.56412e-05	0.00223675
dlg1	-0.508219	8.46544	16.24	5.58035e-05	0.00223675
LOC103912069	-4.91357	2.52315	16.2403	5.57952e-05	0.00223675
zgc:92335	0.902109	4.05914	16.2618	5.51657e-05	0.00222498
si:ch211-202h22.8	1.722	-0.235284	16.2657	5.50505e-05	0.00222496
plk1	-2.45507	0.478333	16.2835	5.45368e-05	0.0022088
lect1	1.41604	1.18463	16.2876	5.44193e-05	0.00220865
wu:fj30f06	0.900123	2.74229	16.2988	5.40989e-05	0.00220025
slc2a3a	-0.550176	7.78602	16.3324	5.31463e-05	0.00216944
arhgap29a	-0.812269	3.29704	16.3311	5.31842e-05	0.00216944
numa1	-1.50444	2.58034	16.3295	5.32296e-05	0.00216944
dvl3a	-0.528074	4.43886	16.37	5.21046e-05	0.00213706
pax6b	-0.571959	4.61587	16.3725	5.2034e-05	0.00213706
si:ch211-67e16.2	-1.66208	1.00736	16.4052	5.11441e-05	0.00210657
LOC110439016	5.45886	1.59957	16.4538	4.98508e-05	0.00205767
LOC101882140	-0.981652	4.46942	16.5003	4.86414e-05	0.00201203
si:dkey-27h10.2	1.82011	2.03404	16.5058	4.85014e-05	0.00201053
sox8b	-1.55206	1.2062	16.5619	4.70867e-05	0.00195606
taf8	-2.84102	1.33279	16.5621	4.70828e-05	0.00195606
ccna2	-2.07987	1.95186	16.5965	4.62374e-05	0.00192904
en2b	-1.12216	5.0235	16.6064	4.59947e-05	0.00192306
lgmn	0.449309	6.82165	16.6303	4.54205e-05	0.00190315
nfia	-0.455313	6.72429	16.6513	4.49199e-05	0.00188625
asah1b	0.562214	5.74687	16.67	4.44784e-05	0.00187176
dhx9	-0.461426	7.02085	16.6706	4.4465e-05	0.00187176
g2e3	-2.06687	0.895172	16.689	4.40361e-05	0.00186122
ttk	-1.67809	1.81211	16.6938	4.39252e-05	0.00186059
si:dkey-183i3.6	1.28072	1.46491	16.6981	4.38251e-05	0.00186041
atm	0.627132	4.54112	16.7214	4.329e-05	0.00184359
h3f3b.1	-1.14498	5.8769	16.7195	4.33338e-05	0.00184359
igflr1	-2.32804	3.36694	16.7268	4.31661e-05	0.00184359
pias1a	1.92716	2.09286	16.742	4.28224e-05	0.0018339
cx43	-0.598353	10.2321	16.7656	4.22923e-05	0.0018152
her2	-1.61479	0.00481777	16.8049	4.14259e-05	0.00178196
si:ch211-212g7.6	-0.418677	6.05389	16.8186	4.11288e-05	0.00177311
kcnc1a	0.654821	7.56128	16.8345	4.07849e-05	0.0017622
nppcl	-0.437596	7.46448	16.8374	4.07218e-05	0.0017622
neurod2	-0.532124	5.74258	16.8472	4.05125e-05	0.0017622
angpt4	-1.38833	2.89276	16.8386	4.06976e-05	0.0017622
LOC100007754	4.46335	0.4962	16.8569	4.03064e-05	0.00175718
rfx4	-0.719796	4.37135	16.8597	4.02478e-05	0.00175718
LOC101883852	-0.728063	3.16514	16.9185	3.90194e-05	0.00170875
nebl	0.722252	6.89473	16.9229	3.89284e-05	0.00170862
stx2a	-1.22997	1.24801	16.9306	3.87721e-05	0.00170562
LOC110437815	1.69381	0.457841	16.9542	3.82923e-05	0.00168834
trib1	-0.743027	2.95279	17.0011	3.73582e-05	0.00165091
zgc:171740	-0.601822	4.76249	17.0499	3.64096e-05	0.00161266
pde10a	-0.717209	6.27843	17.0501	3.64064e-05	0.00161266
histh1l	-0.985566	6.79067	17.0533	3.6346e-05	0.00161266
si:dkey-183i3.5	1.46072	0.43039	17.079	3.58563e-05	0.00159911
mirlet7a-6	-5.92784	1.58208	17.079	3.58559e-05	0.00159911
rcan2	-0.539807	6.94268	17.0949	3.55577e-05	0.00159311
LOC100005864	11.3268	2.35515	17.1228	3.50385e-05	0.00157349
LOC101882400	0.657799	5.22109	17.166	3.4252e-05	0.00154174
hexb	0.445125	5.85649	17.2277	3.31575e-05	0.0014965
ppp1r14ba	-0.648814	6.63039	17.2269	3.31699e-05	0.0014965
crbn	0.497118	5.69525	17.2403	3.29379e-05	0.00149298
gpr17	-1.52159	2.56463	17.2736	3.23649e-05	0.00147044
gtf2h5	0.804477	3.66892	17.2946	3.201e-05	0.00146093
abhd8a	0.559576	5.23004	17.2904	3.20803e-05	0.00146093
hspa4a	-0.584342	7.13056	17.3174	3.16285e-05	0.00144715
nbl1	0.92539	2.44271	17.3526	3.1048e-05	0.00142395
sp100.3	-2.32597	1.82338	17.3655	3.08372e-05	0.00141763
si:ch211-114n24.6	0.534051	5.98904	17.3771	3.06491e-05	0.00141233
anln	-1.52189	2.12277	17.4016	3.02572e-05	0.00139759
npffr1l1	1.59383	0.485019	17.4118	3.00957e-05	0.00139345
LOC110437922	-0.612373	4.04961	17.418	2.99965e-05	0.00139218
dla	-1.38387	3.48931	17.439	2.96677e-05	0.00138023
gnsb	0.712982	5.03665	17.4437	2.9594e-05	0.0013801
nipal4	-2.21705	-0.0247736	17.4789	2.90517e-05	0.00135808
slc30a2	1.23423	2.11013	17.5173	2.84709e-05	0.00133415
msx1b	-1.73393	0.743589	17.5398	2.81359e-05	0.00132164
gabra6b	-0.664902	6.29582	17.5614	2.78172e-05	0.00130984
ppp1r14c	-0.550534	5.27619	17.5797	2.75512e-05	0.00130047
ccl44	0.643298	4.83885	17.5951	2.7329e-05	0.00129576
LOC103909578	-0.594023	5.29906	17.5912	2.73846e-05	0.00129576
si:dkey-205h13.1	0.53285	9.7787	17.6044	2.71955e-05	0.00129312
rs1a	-1.7184	1.52998	17.6127	2.70768e-05	0.00129064
gpc1a	-0.637964	5.61779	17.6808	2.61257e-05	0.00124837
ccdc30	0.495743	5.6814	17.6965	2.59105e-05	0.00124115
si:ch211-136a13.1	0.824734	3.96449	17.7068	2.57704e-05	0.00123749
LOC110440075	-8.6605	-0.166083	17.7071	2.57659e-05	0.00123749
e2f7	-1.21058	1.22461	17.729	2.54714e-05	0.00122922
stx2b	-0.856985	3.79888	17.7357	2.53817e-05	0.00122794
rapgef4	0.779189	3.97422	17.7482	2.52153e-05	0.00122294
cd9a	-0.48172	6.52206	17.7559	2.51138e-05	0.00122107
LOC110437768	1.65526	0.428886	17.7678	2.49577e-05	0.00121653
afap1l1a	-1.70006	1.49637	17.7779	2.48256e-05	0.00121314
LOC101884909	-0.608648	8.31211	17.8075	2.44421e-05	0.00119741
cftr	1.96469	0.475691	17.8133	2.43678e-05	0.0011968
ppp1r3cb	0.726976	5.39092	17.818	2.43073e-05	0.0011968
fgfr4	-0.89288	4.31759	17.8245	2.42242e-05	0.0011958
tsr2	0.715681	3.74023	17.8771	2.35634e-05	0.00116756
gadd45gb.1	-1.50367	3.2515	17.8748	2.3592e-05	0.00116756
stard13a	0.70306	5.6791	17.9012	2.32669e-05	0.00115738
slc25a18	-1.1893	5.84836	17.9048	2.32236e-05	0.00115738
prdm8	-0.996227	3.79925	17.9189	2.30517e-05	0.00115259
lnx1	1.43654	5.06784	17.9521	2.26531e-05	0.00113558
pptc7b	-0.48025	5.21103	17.9675	2.24705e-05	0.00112935
slc1a3b	-0.633142	7.61091	18.029	2.1756e-05	0.00109628
pibf1	-1.34408	2.1798	18.0303	2.17421e-05	0.00109628
fibpa	0.45836	6.57978	18.0898	2.10725e-05	0.00106738
alas1	-0.90901	7.00698	18.1403	2.05213e-05	0.00104218
pcdh1a3	0.849165	3.11352	18.1572	2.03397e-05	0.00103567
sult2st1	-1.24998	3.87971	18.1609	2.03004e-05	0.00103567
mcrs1	0.613116	5.38848	18.2185	1.96956e-05	0.00100816
asl	-1.0623	2.94887	18.2369	1.95066e-05	0.00100113
abcg1	0.868612	4.13118	18.2444	1.94293e-05	0.000999811
ssu72	-0.469756	5.5641	18.2534	1.93385e-05	0.000997784
LOC101886196	-0.712425	5.01107	18.2675	1.91952e-05	0.000993034
dpysl5a	-0.480735	7.89261	18.3257	1.86175e-05	0.000965721
adgrf3b	2.47591	0.869475	18.3364	1.85136e-05	0.000962908
sec23b	-0.492383	5.67216	18.3626	1.82606e-05	0.000952301
cdon	-0.667648	3.86323	18.3692	1.81971e-05	0.000951548
si:dkey-28n18.9	-1.4983	0.941939	18.4559	1.73877e-05	0.000911681
prkg2	-1.31775	0.5904	18.4722	1.72399e-05	0.000906381
LOC100537530	1.87321	-0.0840884	18.5012	1.69796e-05	0.000895119
si:cabz01069022.1	1.28628	2.07427	18.5143	1.68639e-05	0.000895119
LOC100537765	-1.44322	2.4382	18.5015	1.69767e-05	0.000895119
knstrn	-2.29898	-0.252867	18.5089	1.69112e-05	0.000895119
txndc12	-0.645894	5.55889	18.5265	1.67562e-05	0.000893048
edn1	-1.2269	2.72584	18.5422	1.6618e-05	0.000888123
esm1	0.795235	4.1954	18.5647	1.64233e-05	0.000880142
neo1a	-0.456115	5.88601	18.5794	1.62971e-05	0.000875801
relt	-0.879413	3.20828	18.5973	1.61448e-05	0.000870026
slc5a11	4.94794	-0.285715	18.6178	1.59722e-05	0.000863123
chaf1a	-1.30568	2.81225	18.6421	1.57703e-05	0.00085459
aurkb	-1.47403	2.18451	18.6638	1.55919e-05	0.000847289
LOC103909128	5.10408	-0.211646	18.6874	1.53997e-05	0.000840359
LOC103910217	1.59083	0.472866	18.6886	1.53903e-05	0.000840359
cabp1b	-0.826735	4.66725	18.6848	1.5421e-05	0.000840359
adamts8a	2.51457	1.87228	18.7079	1.52354e-05	0.00083908
papss1	-0.562765	4.98626	18.7038	1.52678e-05	0.00083908
LOC103910136	1.74114	0.0702037	18.7338	1.50292e-05	0.000831399
nemp2	0.610439	4.65479	18.7322	1.50423e-05	0.000831399
arhgef3l	0.892291	4.07859	18.7502	1.49009e-05	0.000828303
LOC100005907	10.7088	1.95057	18.7801	1.46689e-05	0.00081775
tfr1a	-1.43545	5.0504	18.8519	1.41272e-05	0.000789818
si:ch211-147k10.6	-0.803481	6.22812	18.8857	1.38786e-05	0.000778163
pcyt1bb	5.73418	3.76318	18.963	1.33278e-05	0.000749447
si:ch73-166o21.1	1.64781	0.759365	18.9674	1.3297e-05	0.000749447
LOC110439279	-4.41331	0.0979425	18.9927	1.31218e-05	0.000742169
LOC100537815	1.06274	2.48167	19.0051	1.30368e-05	0.000739512
si:ch211-251j10.3	0.725843	6.54723	19.0432	1.2779e-05	0.000727018
si:dkey-88j15.3	11.3276	2.94498	19.0586	1.26763e-05	0.000725633
itih1	0.814487	5.12599	19.0555	1.26973e-05	0.000725633
cdca8	-2.0019	1.2776	19.0525	1.27173e-05	0.000725633
serpinb1l3	0.663534	4.77384	19.0926	1.24527e-05	0.000716862
stk11ip	0.902435	4.95182	19.1428	1.21297e-05	0.000701273
dnmt3ba	-0.97319	3.81405	19.1402	1.21458e-05	0.000701273
bdnf	-0.665374	6.46629	19.2157	1.16747e-05	0.000678112
fam102bb	0.762388	7.40162	19.2245	1.16211e-05	0.000677024
mllt3	-0.642709	5.05044	19.2691	1.13532e-05	0.000663409
gpc2	-1.20107	3.3554	19.2717	1.13374e-05	0.000663409
prom2	-1.03293	2.34666	19.2973	1.11864e-05	0.000657625
LOC103909796	2.36655	2.84409	19.3156	1.10799e-05	0.000653346
scn1ba	0.675846	6.21656	19.3222	1.10413e-05	0.000653053
egln3	1.06608	1.83351	19.3325	1.09822e-05	0.000651542
tlx3b	-1.0476	3.67712	19.347	1.08993e-05	0.000648607
zic5	-0.520727	7.78729	19.3639	1.08029e-05	0.000646466
si:ch211-237l4.6	-0.833134	4.91291	19.3591	1.083e-05	0.000646466
cyp2ad6	-1.28603	3.5159	19.406	1.05675e-05	0.000634702
dnmt3ab	-0.601788	6.51361	19.4357	1.04046e-05	0.000626863
fam228a	1.25383	1.67239	19.4444	1.03572e-05	0.000625946
crlf3	-0.653857	4.87033	19.4558	1.02952e-05	0.000624147
si:ch73-265d7.2	2.96166	1.34352	19.471	1.02137e-05	0.000621145
mir2184	-1.8562	0.784258	19.4933	1.00951e-05	0.000615867
LOC103909379	-8.2209	0.424864	19.503	1.00442e-05	0.000614693
nob1	0.441436	5.9803	19.5347	9.87881e-06	0.000606484
neu3.1	-1.54468	3.79763	19.593	9.58204e-06	0.000590132
slc37a4b	-0.625829	4.67869	19.6055	9.51958e-06	0.000588152
zgc:153311	-3.09763	1.57055	19.6129	9.48256e-06	0.000587737
ppp1r14bb	-0.641837	5.0366	19.637	9.36391e-06	0.000582243
ephx1	0.674387	4.79807	19.6601	9.25123e-06	0.000577086
dpysl4	-0.947125	6.22221	19.6708	9.1995e-06	0.000575711
mad2l1	-1.74696	1.10577	19.6961	9.07849e-06	0.000569977
cpeb1b	1.17934	2.43804	19.7183	8.97386e-06	0.000565237
LOC101886706	-0.804852	4.02105	19.7191	8.96981e-06	0.000565237
zgc:110540	-1.88219	1.11304	19.7192	8.96936e-06	0.000565237
nr4a3	-0.820026	4.95768	19.7787	8.69446e-06	0.000553025
atf6	0.836345	5.65173	19.7964	8.61428e-06	0.000549727
tet2	-0.503832	6.43201	19.8226	8.49731e-06	0.000544052
LOC110437988	1.32908	2.48789	19.8485	8.38268e-06	0.00053849
arrdc3b	-1.2567	5.45678	19.859	8.33672e-06	0.000537317
jpt1a	0.50827	5.73802	19.9138	8.1012e-06	0.000524899
si:ch211-202e12.3	-0.575491	5.63243	19.916	8.09201e-06	0.000524899
chd7	-0.643817	7.35039	19.917	8.08762e-06	0.000524899
lmbr1	-1.07422	4.11586	19.9101	8.11699e-06	0.000524899
txndc9	-0.564587	5.75349	20.0048	7.72482e-06	0.000506289
anxa1a	1.48879	3.15218	20.0652	7.48447e-06	0.000492199
necab1	0.725596	5.5263	20.0663	7.48024e-06	0.000492199
lss	0.909762	3.36451	20.1135	7.29809e-06	0.000483218
cdkn1ca	-1.02112	2.93137	20.1288	7.23988e-06	0.000481005
kdm6ba	-0.527225	7.42308	20.3261	6.53039e-06	0.000435359
cacna2d4b	-0.918848	5.35991	20.3348	6.50068e-06	0.000434873
fosaa	-1.09319	4.70599	20.3552	6.43189e-06	0.00043176
LOC559520	0.835399	5.09099	20.3867	6.32676e-06	0.000426177
nuak1b	-1.36616	6.22241	20.3963	6.29498e-06	0.000425514
ago1	-0.945271	3.8013	20.453	6.11147e-06	0.000414554
atf5b	0.799032	7.45801	20.4761	6.03796e-06	0.000411005
dph6	1.04511	3.08896	20.483	6.01634e-06	0.000410975
rhobtb2a	-0.583454	7.60874	20.5004	5.96202e-06	0.000408704
si:ch73-237c6.1	1.46836	3.08804	20.6638	5.47422e-06	0.000376595
si:ch1073-89b12.1	0.73096	5.15471	20.6894	5.40137e-06	0.000374697
hspa5	-0.520264	8.33452	20.6802	5.42731e-06	0.000374697
acbd3	-0.763032	6.05711	20.6849	5.41426e-06	0.000374697
zgc:56095	-1.16115	4.09515	20.7027	5.36403e-06	0.000374324
gpc1b	-0.513099	6.77588	20.7343	5.27614e-06	0.00036952
LOC100329344	-1.93342	4.16889	20.7365	5.27023e-06	0.00036952
si:ch73-63e15.2	1.02224	3.47422	20.778	5.1571e-06	0.00036381
phyhipla	-0.563388	5.92052	20.8742	4.90469e-06	0.000347266
afap1	-1.30501	3.3769	20.8762	4.89953e-06	0.000347266
cx43.4	-0.995597	2.62637	20.9086	4.81728e-06	0.000343585
asap2a	-0.679937	6.52697	20.9243	4.77784e-06	0.000342912
si:ch211-153j24.3	-1.08623	3.93536	20.9194	4.79016e-06	0.000342912
mfsd2ab	-1.93714	3.68934	20.9352	4.75081e-06	0.000342623
tap1	0.975438	2.93957	21.0307	4.51978e-06	0.000327178
si:ch211-81a5.8	-1.81915	2.33827	21.0604	4.45023e-06	0.00032335
kif20bb	-1.65529	1.79489	21.0771	4.41159e-06	0.000321748
loxl2b	4.6047	5.24842	21.0876	4.38768e-06	0.000321211
dio2	-2.63412	6.19908	21.1663	4.21098e-06	0.000309444
lfng	-0.67241	5.45073	21.181	4.17882e-06	0.000308247
rbm11	-0.867478	3.39755	21.1997	4.13833e-06	0.000306426
p4ha1b	2.00928	1.98436	21.2172	4.10068e-06	0.000304802
khk	1.48924	4.18701	21.2324	4.06819e-06	0.000303549
LOC110437997	4.86397	0.825339	21.2493	4.03261e-06	0.000302057
pdk4	-0.920817	3.03578	21.2683	3.99274e-06	0.00030023
oprd1b	-1.03443	4.46786	21.2868	3.95441e-06	0.000298504
igfbp1a	-1.12946	3.20583	21.4073	3.71345e-06	0.00028141
ldlrad4b	-0.583096	7.01612	21.4542	3.62373e-06	0.000275688
adgrv1	-0.73972	5.86646	21.4713	3.59171e-06	0.000274327
creb3l3b	1.77902	1.40335	21.5085	3.52259e-06	0.000270764
nrsn1	-0.560584	8.07192	21.5039	3.5311e-06	0.000270764
lyrm7	-0.740096	3.83526	21.5309	3.4818e-06	0.000269111
plp2	-0.568894	6.07685	21.5633	3.42342e-06	0.000265657
zgc:77880	-0.652733	4.81868	21.5954	3.3666e-06	0.000262297
ak4	0.681975	5.76229	21.6427	3.28466e-06	0.000256945
blm	-1.73158	4.15247	21.6492	3.27341e-06	0.000256945
adamts17	1.08293	2.20116	21.6724	3.23407e-06	0.000255044
si:dkey-112e17.1	0.805376	4.09997	21.7879	3.04513e-06	0.000241125
rgs11	-1.45766	1.6849	21.8712	2.91575e-06	0.000231826
tfe3b	0.8685	3.77862	21.8896	2.88798e-06	0.000230563
mvp	1.13838	5.09797	21.9761	2.76066e-06	0.000221309
gpr143	0.816317	3.92858	21.9966	2.73133e-06	0.000219867
crtac1a	-0.75743	7.14284	22.037	2.67442e-06	0.000216182
rpgrb	0.775524	5.63897	22.0643	2.6367e-06	0.000214025
cebpg	-0.467824	6.6215	22.0781	2.61782e-06	0.000213386
prc1b	-1.88918	0.849899	22.0831	2.61096e-06	0.000213386
LOC103910098	-4.19569	0.619168	22.1189	2.5628e-06	0.000210671
LOC100329650	-4.96629	-0.402247	22.1655	2.50131e-06	0.000206491
LOC101883674	-0.886631	3.80971	22.1945	2.4638e-06	0.000204264
atp1b4	-0.746408	9.23248	22.2433	2.40189e-06	0.000199986
asap2b	1.52908	0.906683	22.3692	2.24955e-06	0.000188109
LOC101885117	3.36316	0.820399	22.3862	2.22965e-06	0.000187252
si:cabz01032454.3	-2.14913	1.59591	22.5045	2.09657e-06	0.000177159
melk	-2.23045	0.582566	22.501	2.10034e-06	0.000177159
sox4a	-0.88572	7.86239	22.5941	2.00098e-06	0.000170259
tk1	-1.9132	1.76598	22.6042	1.99049e-06	0.000170113
kif2c	-2.53361	1.35924	22.6278	1.9662e-06	0.00016878
crema	-0.884974	6.56319	22.6499	1.94368e-06	0.000167588
ezh1	0.83655	7.13913	22.6633	1.93018e-06	0.000167167
ube2l3a	0.664239	4.7547	22.6863	1.90722e-06	0.000165919
gpr185a	-0.798898	3.43122	22.6944	1.89923e-06	0.000165919
zgc:103678	-0.698735	5.47877	22.7373	1.85729e-06	0.000163038
fjx1	-0.555038	4.98977	22.7772	1.81915e-06	0.000160416
zgc:174888	1.06017	5.74181	22.8114	1.78698e-06	0.000158299
chad	-0.951337	2.65554	22.8325	1.76748e-06	0.00015729
stm	1.48184	8.61234	22.8693	1.73397e-06	0.000155018
magi2b	-1.24533	3.91485	22.9412	1.67034e-06	0.000150021
si:ch211-235f1.3	-4.58012	4.43453	22.9589	1.65502e-06	0.000149336
cyr61l2	1.32198	3.02019	22.9687	1.6466e-06	0.000149272
clcn2b	-0.829159	4.57132	22.9742	1.6419e-06	0.000149272
hunk	-1.33446	3.3124	23.0139	1.60834e-06	0.000147178
plp1a	-0.710978	5.48129	23.0583	1.57161e-06	0.000144499
spats1	1.56974	0.916539	23.0687	1.56315e-06	0.000144405
susd6	-0.626895	6.82458	23.0795	1.55439e-06	0.000144283
pitpnab	-0.605389	7.91753	23.1062	1.53298e-06	0.00014298
tet3	-0.503924	7.34658	23.1187	1.52299e-06	0.000142734
actr3b	1.2731	4.64416	23.1841	1.47206e-06	0.000138631
si:ch211-69g19.2	-2.07542	1.73703	23.2443	1.42674e-06	0.000135018
casc5	-2.35511	1.49213	23.2543	1.41935e-06	0.000134978
LOC101885646	-0.836263	3.06546	23.3316	1.36339e-06	0.000130294
si:ch211-243a20.3	0.96259	3.67464	23.3782	1.33077e-06	0.000128071
dusp1	-1.08632	3.63936	23.3742	1.33352e-06	0.000128071
LOC108191691	-1.63034	4.37894	23.4224	1.30054e-06	0.000126153
LOC108179646	6.57757	1.60871	23.5341	1.22718e-06	0.000119635
slc29a2	-2.02939	1.22293	23.5662	1.20686e-06	0.000118248
slc35g2a	-0.681429	6.45575	23.5763	1.20057e-06	0.000118229
upp1	-0.772687	5.45274	23.5821	1.19695e-06	0.000118229
LOC795051	0.823921	7.64838	23.6321	1.16628e-06	0.000116561
boc	-0.660984	5.43763	23.6233	1.17162e-06	0.000116561
acot20	-1.03954	4.96319	23.6616	1.14852e-06	0.000115447
ankmy1	2.88498	2.33803	23.7204	1.11394e-06	0.000112555
mctp1a	-0.646595	6.94649	23.7635	1.08928e-06	0.000110639
eomesb	-0.820486	3.7822	23.8866	1.02182e-06	0.000104333
rsf1b.1	-0.503888	6.92342	23.9113	1.00878e-06	0.000103547
incenp	-1.64464	2.57443	23.9849	9.70948e-07	0.000100194
nusap1	-1.77144	3.00804	24.1514	8.90515e-07	9.23849e-05
col9a1a	-1.72095	0.816548	24.183	8.76014e-07	9.13692e-05
nampta	-0.544375	6.56011	24.3642	7.97378e-07	8.3617e-05
gfm2	1.41366	4.59578	24.4991	7.43446e-07	7.8385e-05
pcyt1ab	0.665592	4.9001	24.5507	7.23803e-07	7.67311e-05
nrn1a	-0.543804	6.96448	24.5713	7.16111e-07	7.66649e-05
si:dkey-56m19.5	-1.0361	5.237	24.5629	7.19227e-07	7.66649e-05
cd99	0.861182	5.23504	24.592	7.08437e-07	7.63537e-05
mbpa	-0.888148	13.2411	24.6056	7.03455e-07	7.62404e-05
zgc:194629	-1.55498	4.37107	24.6082	7.02525e-07	7.62404e-05
cyp2ad3	-1.28449	4.67411	24.7301	6.59475e-07	7.22815e-05
npas4l	-1.2432	3.41791	24.7472	6.53633e-07	7.20482e-05
arhgap19	-1.80802	1.72552	24.7505	6.52502e-07	7.20482e-05
LOC100535191	1.33409	3.08798	24.8939	6.05735e-07	6.7536e-05
olfm1a	-0.650606	9.88043	24.91	6.00697e-07	6.73614e-05
si:dkey-204f11.64	-0.773296	4.49267	25.0013	5.72918e-07	6.46198e-05
coro2ba	-1.33164	5.15733	25.2572	5.01709e-07	5.6919e-05
pkd1b	2.30847	3.27401	25.2841	4.94773e-07	5.64623e-05
kdm6bb	-0.475665	7.20253	25.3065	4.89064e-07	5.64623e-05
mfge8a	-0.713505	7.80294	25.2889	4.93539e-07	5.64623e-05
cbx4	-0.797927	4.44255	25.3172	4.86364e-07	5.64623e-05
cldn2	-2.22878	0.0321303	25.3248	4.84437e-07	5.64623e-05
scocb	-0.962665	7.82814	25.3543	4.77098e-07	5.60951e-05
si:dkey-280e21.3	-0.716856	4.4558	25.4298	4.58768e-07	5.42689e-05
syt13	-0.712384	7.24245	25.5061	4.40992e-07	5.24862e-05
LOC103908786	-3.33175	-0.537833	25.5896	4.22305e-07	5.05723e-05
tpd52l2a	0.627292	5.29836	25.6161	4.16551e-07	5.01932e-05
grhpra	-1.3406	4.47437	25.6251	4.1462e-07	5.01932e-05
ccdc39	-1.70318	1.76101	25.6276	4.14074e-07	5.01932e-05
hivep2a	-0.612395	9.2675	25.6697	4.05148e-07	4.9746e-05
eva1c	1.5189	1.45937	25.7067	3.97447e-07	4.91112e-05
mex3a	-1.09309	5.44404	25.8427	3.70406e-07	4.60633e-05
henmt1	2.00266	1.92922	25.9424	3.51764e-07	4.40272e-05
baiap2b	-0.799854	4.705	25.953	3.49835e-07	4.40272e-05
susd5	-0.815721	4.86433	26.0504	3.32617e-07	4.2175e-05
urb1	0.997253	4.34685	26.1794	3.11125e-07	3.97094e-05
LOC103909577	-0.867445	4.98394	26.2207	3.04547e-07	3.91273e-05
LOC101885678	2.45622	1.14471	26.3764	2.80949e-07	3.63361e-05
cpamd8	-1.36703	3.10981	26.4484	2.70674e-07	3.52421e-05
LOC101886041	2.36071	-0.112039	26.4724	2.67335e-07	3.50426e-05
nmrk2	-1.44316	3.24682	26.4736	2.67165e-07	3.50426e-05
spo11	3.08898	-0.113465	26.5577	2.55783e-07	3.39876e-05
cenpe	-2.17431	2.77454	26.5987	2.5041e-07	3.35031e-05
kifc1	-2.17265	2.12231	26.6132	2.48541e-07	3.34841e-05
ncapd2	-1.34565	3.3531	26.7356	2.33282e-07	3.1648e-05
kif4	-2.15966	2.3908	26.7498	2.3158e-07	3.16384e-05
cfp	1.68515	3.78725	26.807	2.24822e-07	3.09329e-05
zgc:66433	-0.602329	4.93946	26.8185	2.23484e-07	3.09329e-05
LOC103912045	-4.80127	4.24289	26.8298	2.22189e-07	3.09329e-05
top1l	-0.768776	7.25853	26.8547	2.19336e-07	3.08342e-05
LOC101887009	1.28666	3.0506	26.917	2.12381e-07	3.00744e-05
si:ch211-234h8.7	0.691204	5.42064	27.0507	1.98189e-07	2.8271e-05
LOC101885241	-7.38257	1.80881	27.225	1.81098e-07	2.60245e-05
lrig1	-0.957294	5.0165	27.2516	1.78626e-07	2.58607e-05
synm	0.832445	4.62055	27.28	1.76021e-07	2.56753e-05
apbb3	-0.932639	4.84641	27.2968	1.74503e-07	2.56466e-05
si:dkey-33i11.1	2.19764	1.75184	27.4473	1.61434e-07	2.3907e-05
cyth3b	-0.690305	4.68447	27.4597	1.60406e-07	2.3907e-05
apoa1b	-1.5579	4.07027	27.4852	1.58303e-07	2.3851e-05
bub1bb	-2.05079	1.05248	27.4816	1.58597e-07	2.3851e-05
LOC110439945	-1.63467	1.17922	27.5379	1.54044e-07	2.35312e-05
tnr	-0.643462	6.86647	27.5628	1.52079e-07	2.34154e-05
smarca1	0.85796	6.27337	27.8857	1.28695e-07	1.99735e-05
tubb5	-1.33261	8.35766	27.927	1.25981e-07	1.971e-05
pimr63	1.89629	0.849479	28.0122	1.20553e-07	1.9014e-05
si:zfos-411a11.2	2.99194	2.32814	28.034	1.19205e-07	1.89556e-05
tmem176l.1	0.703772	6.36779	28.21	1.08838e-07	1.74501e-05
pdxkb	-0.7571	4.60564	28.2547	1.06355e-07	1.71941e-05
samd4a	0.840473	4.87858	28.4626	9.55274e-08	1.55734e-05
iqgap3	-1.53354	2.6376	28.4742	9.49575e-08	1.55734e-05
dnah5l	1.17407	4.55128	28.5821	8.98065e-08	1.4891e-05
bub1	-1.83273	1.79783	28.8022	8.01591e-08	1.34059e-05
dnajc14	-0.985505	3.71479	28.8875	7.67056e-08	1.29399e-05
cabp5a	-1.18469	2.31049	28.9309	7.5007e-08	1.27644e-05
slc35b3	-1.22706	4.14236	28.9353	7.48364e-08	1.27644e-05
fermt2	-0.700545	4.50353	28.9889	7.27949e-08	1.26091e-05
rhag	-1.47774	2.26889	29.1445	6.71762e-08	1.17407e-05
antxr1b	3.04054	0.805451	29.2602	6.32819e-08	1.11846e-05
wnt3a	-1.24607	2.88386	29.256	6.34181e-08	1.11846e-05
gtf2a1l	-1.20659	3.75051	29.349	6.04474e-08	1.08581e-05
f10	1.62086	3.90711	29.6362	5.21231e-08	9.45036e-06
zgc:56585	2.0649	0.435387	29.6846	5.08359e-08	9.30393e-06
aspm	-2.33745	2.79713	29.7564	4.89894e-08	9.05138e-06
col5a1	-1.3	4.41745	29.8271	4.72336e-08	8.81089e-06
si:ch211-165b10.3	0.923895	3.84859	29.8759	4.6061e-08	8.67557e-06
igf2bp3	-1.90412	2.73295	29.9924	4.33745e-08	8.24965e-06
si:ch211-160o17.2	-1.0216	4.94204	30.1849	3.92747e-08	7.54385e-06
gpnmb	2.4743	1.95752	30.2531	3.79183e-08	7.35616e-06
slc29a1a	-0.600717	5.23138	30.351	3.60513e-08	7.0646e-06
si:ch211-181d7.1	2.08385	0.931159	30.4487	3.42818e-08	6.78639e-06
si:ch211-204a13.2	-0.867725	5.71456	30.485	3.36452e-08	6.72904e-06
slc38a3a	-0.957751	5.24082	30.5079	3.32511e-08	6.71949e-06
igf2bp1	-2.3377	0.728412	30.6963	3.01747e-08	6.16199e-06
nes	0.756442	5.24607	31.0371	2.5315e-08	5.29812e-06
cep89	-1.02923	4.33232	31.0208	2.55274e-08	5.29812e-06
mki67	-2.08966	4.34763	31.0099	2.56713e-08	5.29812e-06
ccl38a.4	6.57019	0.425579	31.1139	2.43319e-08	5.18724e-06
kpna2	-1.66696	2.77366	31.2247	2.29824e-08	4.95399e-06
fbln1	1.25265	3.58912	31.3541	2.15002e-08	4.68655e-06
nab2	-1.32323	5.06876	31.4567	2.03938e-08	4.49591e-06
top2a	-2.06219	4.21142	31.5799	1.91397e-08	4.29629e-06
si:ch211-244o22.2	-2.17506	1.6409	31.5671	1.92669e-08	4.29629e-06
znf462	-0.531805	7.4407	31.8423	1.67213e-08	3.8164e-06
ttyh3a	-0.763436	6.22854	31.8827	1.63767e-08	3.8164e-06
LOC101886518	-3.32156	2.08793	31.8484	1.66689e-08	3.8164e-06
setbp1	-0.568473	6.99203	31.9448	1.58613e-08	3.75254e-06
ube2na	-1.46813	5.40201	32.0416	1.50906e-08	3.61429e-06
aste1	3.09951	0.314422	32.195	1.39446e-08	3.38158e-06
smc4	-1.31443	3.5174	32.59	1.13798e-08	2.79453e-06
LOC101882375	-3.52038	0.215904	32.6882	1.08194e-08	2.69098e-06
unc45b	1.26309	2.73709	33.0286	9.08142e-09	2.28805e-06
LOC108191505	3.38475	0.248685	33.8649	5.90741e-09	1.50794e-06
slco2b1	1.3022	3.59923	33.9126	5.76451e-09	1.49109e-06
ing4	-1.12446	5.48935	34.2273	4.90351e-09	1.28551e-06
pnp5a	-1.30789	2.57591	34.3014	4.7205e-09	1.25449e-06
celsr1a	-0.792783	4.65795	34.5989	4.05132e-09	1.09161e-06
cox8b	0.826572	7.48522	34.9108	3.45155e-09	9.43098e-07
pdcd2l	1.04449	3.55621	34.9811	3.32925e-09	9.22677e-07
LOC100331216	-0.826231	5.27372	35.0417	3.22721e-09	9.07362e-07
hmmr	-1.96756	1.78386	35.1503	3.0522e-09	8.70776e-07
cenpf	-2.06876	3.5552	35.4464	2.6217e-09	7.59118e-07
cbx7a	0.763428	7.96134	35.4811	2.57536e-09	7.56998e-07
hsbp1a	-0.799767	6.36721	36.039	1.93404e-09	5.77237e-07
bcl2l16	3.32528	0.639993	36.3272	1.66823e-09	5.05684e-07
vipb	2.60371	2.62728	36.4358	1.57778e-09	4.85857e-07
plp1b	-0.938177	10.6126	36.4581	1.55984e-09	4.85857e-07
il2rb	2.09822	2.71526	36.5824	1.46344e-09	4.65422e-07
atad2b	-0.813527	4.92143	36.963	1.20391e-09	3.89263e-07
erap1a	1.20254	3.85068	37.0071	1.17701e-09	3.87015e-07
ptpra	-0.943996	6.12866	37.357	9.83677e-10	3.29023e-07
tm7sf3	1.09713	4.20838	37.7714	7.95402e-10	2.70716e-07
tfr1b	-2.22521	6.59021	38.0107	7.03564e-10	2.43735e-07
LOC101886557	-4.44448	-0.408768	38.0755	6.80584e-10	2.4006e-07
si:ch211-198c19.3	2.33372	1.29591	38.8295	4.62478e-10	1.66149e-07
col28a1b	3.66397	1.56413	39.0142	4.20725e-10	1.54001e-07
dck	-2.96957	0.350741	39.9184	2.64803e-10	9.8792e-08
fnbp1l	-0.636901	6.28859	40.3853	2.08509e-10	7.9315e-08
sult2st3	-1.24435	6.40956	40.9554	1.55745e-10	6.04292e-08
pik3cg	-1.54158	4.68713	41.1009	1.44569e-10	5.72374e-08
tp53inp2	-0.671711	5.75276	41.3762	1.25576e-10	5.07537e-08
atoh1b	-3.24307	0.67903	41.7751	1.02397e-10	4.22661e-08
apoeb	-1.27923	8.11734	42.0947	8.69603e-11	3.66746e-08
krt94	1.17337	5.82579	43.0543	5.3242e-11	2.29532e-08
si:dkey-18a10.3	1.6568	4.82428	44.8514	2.12572e-11	9.37249e-09
tacc3	-1.99458	2.21819	46.1687	1.08495e-11	4.89488e-09
LOC101883708	3.44738	1.86989	47.158	6.54875e-12	3.05297e-09
cep135	-2.32357	5.77094	47.1399	6.60953e-12	3.05297e-09
ctps1b	2.03986	5.97424	47.5712	5.30423e-12	2.57255e-09
txn	1.89896	4.14441	47.6926	4.98581e-12	2.48012e-09
znf346	-0.739156	6.11221	48.1502	3.94793e-12	2.01552e-09
pfkfb3	0.959625	6.73811	48.3851	3.50214e-12	1.83626e-09
si:cabz01007807.1	2.95734	0.224721	48.4686	3.35619e-12	1.80861e-09
kdm2ab	-0.981666	6.32998	48.8139	2.81438e-12	1.55997e-09
gdf10a	-1.41913	4.7759	50.3965	1.25617e-12	7.16754e-10
insm1a	-1.84114	5.22549	50.9599	9.42732e-13	5.54212e-10
ccl36.1	-8.5884	1.33909	51.1402	8.59972e-13	5.21358e-10
LOC110437992	8.49046	0.0324372	52.0678	5.3618e-13	3.35545e-10
LOC103911399	-2.12099	3.63398	53.0232	3.29629e-13	2.1316e-10
LOC100330864	-5.4182	2.81416	53.844	2.17056e-13	1.45203e-10
dfna5b	-1.78786	2.92521	54.2582	1.758e-13	1.21804e-10
med28	-4.05504	2.1885	54.7868	1.34342e-13	9.65274e-11
si:zfos-375h5.1	-1.06268	5.94819	54.8996	1.2685e-13	9.46496e-11
mbpb	-1.24674	8.01866	55.8063	7.99746e-14	6.20603e-11
LOC110438637	-8.0037	-0.610133	58.1263	2.45821e-14	1.98706e-11
s100a10b	1.13753	5.19757	59.3027	1.35192e-14	1.14032e-11
myo3a	2.69765	4.60692	60.2368	8.41051e-15	7.41654e-12
zgc:77739	-4.66076	1.24046	61.027	5.6298e-15	5.20086e-12
LOC110437968	-5.61489	2.32401	61.878	3.65414e-15	3.54452e-12
h1f0	-1.68776	7.97031	63.8436	1.347e-15	1.37535e-12
capn7	2.99023	4.01715	65.9942	4.52255e-16	4.8743e-13
acyp1	-1.42535	4.65592	66.8195	2.97533e-16	3.39538e-13
syndig1l	-2.73509	5.25527	68.8158	1.08104e-16	1.31077e-13
ndfip1	-2.3187	5.87705	69.2272	8.77507e-17	1.13491e-13
ttll2	-4.14174	1.94589	72.6995	1.50976e-17	2.0921e-14
cep85	-2.73135	3.34482	73.9856	7.86891e-18	1.17428e-14
LOC101885342	9.78398	1.59743	74.9482	4.83229e-18	7.8122e-15
zgc:153383	-2.49855	5.11048	83.0969	7.81296e-20	1.37792e-16
LOC100147899	-5.44729	-0.204776	85.5922	2.21148e-20	4.29027e-17
si:dkey-31e10.5	-3.99714	3.06893	86.3079	1.53991e-20	3.31937e-17
si:dkey-31e10.6p	-5.13157	3.1396	92.6073	6.3771e-22	1.54645e-18
aifm5	-3.79115	2.11944	97.3706	5.74943e-23	1.59341e-19
mmp9	3.37045	3.3407	108.605	1.98038e-25	6.40321e-22
dnmt3aa	-1.21734	5.97156	114.637	9.45118e-27	3.66706e-23
LOC100149352	-10.0738	1.28208	149.075	2.76098e-34	1.33907e-30
LOC101885829	9.14811	4.62843	209.194	2.05974e-47	1.33197e-43
mtdhb	-8.09463	5.76595	253.507	4.4658e-57	4.33183e-53
LOC103910293	-11.8753	3.04594	256.048	1.24761e-57	2.42036e-53

## Sheet: WT at 2M vs 30M
549_WT at 2M vs WT at 30M
gene_name	logFC	logCPM	LR	PValue	FDR
si:dkey-88j15.3	12.4467	2.94498	22.6623	1.93117e-06	0.000559173
LOC100005864	11.4562	2.35515	18.2938	1.89326e-05	0.00296204
LOC100005907	11.2139	1.95057	21.144	4.26035e-06	0.00100794
sc:d217	10.2246	4.00806	10.9553	0.000933351	0.0401373
LOC103910328	9.51899	0.443589	10.8821	0.000971006	0.0410493
LOC110439302	8.95165	-0.389489	12.2815	0.000457466	0.0261025
LOC100149190	8.829	-0.296821	16.813	4.1249e-05	0.00537068
cga	8.36261	6.03801	12.3769	0.000434677	0.0252536
ccl38a.4	8.09521	0.425579	48.0188	4.22149e-12	8.1897e-09
si:ch73-308m11.1	7.25377	-0.163295	16.3569	5.24653e-05	0.00616865
LOC110438534	6.52802	1.09573	16.1379	5.88931e-05	0.00668144
lhb	6.51453	5.05772	12.2118	0.000474876	0.0263089
LOC108191505	6.08106	0.248685	68.8084	1.08507e-16	5.92164e-13
prl	5.9027	4.22731	13.4273	0.000247986	0.0174943
LOC100536187	5.5502	1.18107	27.6005	1.49143e-07	7.61416e-05
LOC100537993	5.05552	2.34115	20.0529	7.5328e-06	0.00150505
ccl34b.4	4.74003	0.784088	24.7929	6.38333e-07	0.000252728
loxl2b	4.40186	5.24842	19.6866	9.12368e-06	0.0016542
LOC100334883	3.92453	2.15564	23.2878	1.3948e-06	0.000431085
LOC100007754	3.92438	0.4962	14.5518	0.000136356	0.0113047
LOC100535417	3.74872	3.30502	11.2494	0.000796493	0.036616
slc5a11	3.74252	-0.285715	14.1443	0.000169311	0.0134067
si:ch211-217k17.11	3.71863	1.99575	14.8947	0.000113683	0.0100705
mxc	3.5998	1.30692	11.4758	0.00070509	0.0335263
actn2a	3.3542	0.576547	11.2709	0.000787301	0.0364106
si:dkey-79f11.7	3.17898	0.348794	10.5533	0.00115984	0.0445641
LOC110440103	3.12318	0.230699	14.9801	0.000108651	0.00989595
LOC100537262	3.05727	-0.36883	13.4383	0.00024654	0.0174943
gpnmb	3.0099	1.95752	44.4184	2.65184e-11	3.6747e-08
bcl2l16	2.92773	0.639993	37.154	1.09156e-09	1.11454e-06
nos2a	2.88929	1.3264	12.7325	0.000359356	0.0218935
LOC568664	2.88167	1.17357	12.2321	0.000469744	0.0262453
LOC103911498	2.88109	0.0834149	38.2971	6.07537e-10	6.5479e-07
si:dkey-165o8.1	2.8673	-0.438909	11.1189	0.000854506	0.0377568
si:cabz01007807.1	2.76453	0.224721	45.0149	1.95541e-11	2.91807e-08
sgca	2.68738	0.288358	23.9446	9.91487e-07	0.000337453
ccl36.1	2.66982	1.33909	15.4437	8.49979e-05	0.00820649
il2rb	2.66187	2.71526	58.6812	1.85403e-14	5.1383e-11
plaub	2.64697	0.659111	13.327	0.000261613	0.0181427
si:dkey-222h21.9	2.64691	0.204093	22.9595	1.65447e-06	0.000486313
psmb12	2.59391	1.17391	14.8262	0.000117889	0.0103956
si:ch211-255g12.8	2.41123	0.135034	11.53	0.000684832	0.0332143
si:zfos-411a11.2	2.3602	2.32814	18.5399	1.66381e-05	0.00266795
zgc:171220	2.29409	1.03308	12.9066	0.00032742	0.0205461
LOC108190761	2.2567	-0.0353077	21.6447	3.28116e-06	0.000826682
si:dkey-222h21.1	2.20138	0.742127	13.3135	0.000263506	0.0181427
fgf1a	2.18482	3.20537	19.6425	9.33708e-06	0.00167722
cxcr3.1	2.14232	0.714193	11.115	0.000856341	0.0377568
chadlb	2.11761	0.624424	15.9921	6.36077e-05	0.00688542
LOC101883708	2.11422	1.86989	18.9424	1.34723e-05	0.00227797
actn3b	2.11059	1.51316	30.0305	4.25304e-08	2.84514e-05
ptprq	2.08679	2.1002	14.9526	0.000110245	0.0099942
psmb10	2.08301	1.51418	13.3629	0.000256656	0.0180403
gpr18	2.08242	0.494559	12.7291	0.000360001	0.0218935
LOC110438109	2.06895	0.652561	32.3654	1.27741e-08	1.03257e-05
LOC101886751	2.05758	0.541603	16.6578	4.4766e-05	0.00560297
LOC103910136	2.01741	0.0702037	24.6189	6.98642e-07	0.000255729
zgc:162879	1.98362	0.474765	12.316	0.000449082	0.0258522
si:ch211-132p1.3	1.9788	2.22393	11.0262	0.000898346	0.0390796
antxr1b	1.94852	0.805451	12.8756	0.000332888	0.0207654
LOC101884617	1.9345	1.35869	12.2279	0.000470791	0.0262453
LOC101885444	1.87972	0.658278	10.8358	0.000995537	0.041268
cabz01093075.1	1.87733	0.517566	13.1382	0.00028934	0.0190278
tlr2	1.86407	-0.2375	12.0506	0.000517765	0.0280577
abcb3l1	1.83493	2.632	14.3293	0.000153456	0.0124044
irf10	1.8261	0.229625	10.2635	0.00135688	0.0486481
aqp8b	1.82315	1.22499	19.7886	8.64974e-06	0.00162917
cilp2	1.82084	0.718474	15.5659	7.96788e-05	0.00800916
sncga	1.77961	5.74899	21.767	3.07842e-06	0.000796285
slc25a4	1.70148	0.716835	13.2355	0.000274694	0.0186111
tbx6	1.68452	2.54387	11.7987	0.000592713	0.0303225
pkd1l2a	1.68302	3.06557	15.3557	8.90501e-05	0.00842718
fbxo15	1.67242	-0.157079	16.9583	3.82103e-05	0.00506194
fan1	1.67193	3.56236	12.968	0.000316865	0.0202634
zgc:165653	1.66598	1.93236	15.8914	6.70815e-05	0.00711137
si:ch211-79k12.1	1.6302	2.61498	18.938	1.35034e-05	0.00227797
lgals9l1	1.62604	4.83374	24.7204	6.62806e-07	0.000255729
prkchb	1.62543	0.355274	13.1734	0.000283952	0.0188653
tapbp.1	1.61374	3.54338	10.4163	0.00124908	0.0465108
si:ch211-232d10.1	1.60034	0.325664	10.2633	0.00135706	0.0486481
soat1	1.58073	1.28919	14.6077	0.000132374	0.0111655
si:ch1073-15f19.2	1.5528	0.124871	11.9957	0.00053323	0.0284977
creb3l3b	1.53662	1.40335	17.1402	3.47198e-05	0.00471024
LOC108179111	1.53364	0.475547	23.1984	1.46115e-06	0.000442911
klhl35	1.50184	0.364987	10.6715	0.001088	0.042738
nup62l	1.49533	3.97999	26.8866	2.15751e-07	0.000102087
si:busm1-266f07.2	1.49478	3.14349	14.1976	0.000164581	0.0130856
tmem82	1.48188	1.20953	10.2647	0.00135602	0.0486481
rnf4	1.47959	2.21737	14.579	0.000134406	0.0112362
si:ch211-181d7.1	1.4575	0.931159	14.7751	0.000121127	0.0105375
dnajc5gb	1.45565	0.963631	10.7921	0.00101936	0.0417364
slc7a8b	1.44688	0.777792	11.1838	0.000825166	0.0371498
mapk12a	1.44622	0.832488	20.0158	7.68043e-06	0.00150505
stat4	1.40566	1.00511	11.5096	0.000692365	0.0334126
zgc:103482	1.35295	0.13623	10.9187	0.000951992	0.0405904
prdm1a	1.33822	0.903104	20.6044	5.6465e-06	0.00126956
si:ch211-132g1.3	1.33378	3.09181	17.3787	3.06232e-05	0.0044335
si:dkey-7i4.1	1.32447	2.00471	10.7836	0.00102405	0.0417364
epn3a	1.3154	3.83413	30.4041	3.50783e-08	2.45696e-05
wfs1a	1.31069	0.302457	13.6326	0.000222295	0.0161517
bmb	1.28825	1.11206	10.8107	0.00100917	0.0416551
ptprc	1.28769	3.68187	14.006	0.000182226	0.0140844
si:dkey-76b14.2	1.27014	1.64604	10.4184	0.00124769	0.0465108
si:ch211-236p5.3	1.25945	1.35609	11.19	0.000822397	0.0371498
dnah5l	1.25623	4.55128	32.8374	1.002e-08	8.45165e-06
mfsd12b	1.25171	0.336072	11.1214	0.000853366	0.0377568
b2m	1.24384	7.17017	14.7386	0.00012349	0.0106951
uacaa	1.24091	1.03599	13.9037	0.000192417	0.0145816
LOC101885714	1.22766	2.4104	11.7776	0.000599472	0.0303225
si:dkey-183i3.6	1.22708	1.46491	16.0077	6.30847e-05	0.00688542
LOC103908832	1.21443	2.05168	13.3443	0.000259214	0.0181427
rab44	1.18381	2.69232	10.8736	0.000975449	0.0410493
dchs2	1.17819	3.43705	19.9701	7.8662e-06	0.00152604
si:dkey-182g1.10	1.17654	2.51291	12.0956	0.000505409	0.0276195
LOC101882488	1.17418	1.76798	15.1007	0.000101928	0.00932737
si:dkey-286j15.3	1.16429	1.2919	12.3	0.000452963	0.0259985
LOC100148704	1.14901	2.40127	15.1331	0.00010019	0.00921182
alox12	1.13299	2.93361	11.8495	0.00057678	0.0300794
si:ch211-165b10.3	1.12596	3.84859	45.6022	1.44877e-11	2.34218e-08
sfrp2	1.10589	1.32832	10.9281	0.000947174	0.040474
colgalt1	1.09802	3.49797	15.9879	6.37487e-05	0.00688542
soul5l	1.09444	4.14263	28.2304	1.07698e-07	5.8037e-05
cyr61l2	1.0901	3.02019	16.274	5.48104e-05	0.0063672
fam213ab	1.08803	0.826955	12.4458	0.000418937	0.0249306
upf3b	1.07636	3.58459	12.9075	0.000327262	0.0205461
si:ch211-286b4.4	1.06876	2.94097	21.2454	4.04079e-06	0.000979892
apbb1ip	1.06825	2.09476	12.4365	0.000421027	0.0249316
tgm2l	1.06736	4.16077	16.1825	5.75232e-05	0.00656441
loxl4	1.04576	1.15448	11.9336	0.000551295	0.0292046
zgc:92481	1.01357	5.14785	38.8386	4.60333e-10	5.25322e-07
slc4a5	1.01326	3.51971	20.9294	4.76514e-06	0.00110052
macrod1	1.0124	2.69066	15.8047	7.02293e-05	0.00732499
LOC100334116	1.00558	2.11559	13.7359	0.000210398	0.0155198
slco2b1	1.00182	3.59923	20.3698	6.38299e-06	0.00137589
dnaaf4	0.998189	1.73809	12.029	0.000523779	0.0282259
eva1c	0.991935	1.45937	11.3375	0.000759559	0.0359401
matn3b	0.978293	2.1109	11.1364	0.000846506	0.0377459
col8a1b	0.97744	3.5508	11.4971	0.000697051	0.0334723
si:ch211-39k3.2	0.972676	4.52967	11.8658	0.00057174	0.0298969
vwa2	0.969839	1.3364	10.6027	0.00112921	0.0438813
LOC558704	0.951928	1.54292	11.3014	0.000774479	0.0363751
dio1	0.938995	2.79982	22.1368	2.539e-06	0.000684119
ryr1a	0.924532	2.73661	10.6932	0.00107531	0.0426604
hmha1b	0.92272	3.24171	10.5168	0.00118291	0.0451742
ccdc146	0.919859	2.33726	11.6672	0.000636112	0.0313212
si:dkey-250k15.7	0.916061	1.97549	10.1937	0.0014092	0.0497967
dagla	0.912114	6.51614	11.7052	0.000623262	0.030924
lin7b	0.910941	5.7964	11.7001	0.00062496	0.0309291
slc25a21	0.905297	2.84647	12.4689	0.000413775	0.0246992
tprg1l	0.897996	6.29872	10.5999	0.00113096	0.0438813
ndfip1	0.894759	5.87705	11.2517	0.000795504	0.036616
jak2a	0.885775	5.57913	20.9296	4.76474e-06	0.00110052
ddx47	0.881639	4.53601	17.1241	3.50159e-05	0.00471742
ccdc88b	0.879042	2.67998	12.2089	0.00047563	0.0263089
mical3b	0.868187	5.95967	14.1996	0.000164407	0.0130856
cd74b	0.861438	6.66056	10.9407	0.000940727	0.0402872
fads2	0.826921	8.59224	13.863	0.000196634	0.0147857
sart3	0.826189	6.84868	23.7652	1.08831e-06	0.000357852
zgc:63831	0.80258	4.03943	12.8331	0.000340548	0.0211075
mvp	0.782938	5.09797	10.5517	0.00116083	0.0445641
tm7sf3	0.781801	4.20838	19.7152	8.98835e-06	0.00164626
trnK	0.779341	5.73797	10.3659	0.00128365	0.0475243
egln3	0.77908	1.83351	10.7414	0.00104762	0.0420979
cd74a	0.768258	8.25986	12.7452	0.000356929	0.0218436
pdcd2l	0.741998	3.55621	18.1473	2.04459e-05	0.00317321
si:ch211-201o1.1	0.738031	4.58326	12.4343	0.000421524	0.0249316
asah1b	0.723388	5.74687	27.7604	1.37308e-07	7.19939e-05
synm	0.718077	4.62055	20.7233	5.30651e-06	0.00121113
ef1	0.712967	3.7025	10.675	0.00108594	0.042738
wdfy4	0.70783	3.62043	11.9356	0.000550708	0.0292046
gnsb	0.704349	5.03665	17.2066	3.35272e-05	0.00460491
ppp1r3cb	0.701879	5.39092	16.6769	4.43163e-05	0.00560297
rhoua	0.699382	4.68272	24.9298	5.94551e-07	0.000241951
unc45b	0.698888	2.73709	10.3079	0.00132462	0.0484427
tap1	0.669305	2.93957	10.2401	0.00137418	0.0486481
akap12a	0.666023	4.18728	14.8172	0.000118448	0.0103977
ptpn20	0.660167	4.72043	11.2821	0.000782573	0.0363751
trpc5b	0.657733	4.418	11.0007	0.000910781	0.0395283
samd4a	0.654584	4.87858	17.5577	2.78722e-05	0.00408132
nemp2	0.645915	4.65479	21.3359	3.85448e-06	0.000946544
zgc:92066	0.645735	7.43806	12.386	0.000432571	0.0252536
zgc:158689	0.645305	7.56571	24.6237	6.96912e-07	0.000255729
LOC101882255	0.642345	5.82413	16.6993	4.37974e-05	0.00558994
myo5b	0.641032	4.83336	15.1885	9.72957e-05	0.00903127
LOC100333313	0.626854	4.13276	11.779	0.000599018	0.0303225
kif19	0.616599	4.53555	10.2842	0.00134173	0.0486481
phc3	0.607376	4.88472	12.9149	0.000325975	0.0205461
zbtb16b	0.600974	4.1475	11.7652	0.00060348	0.0303304
mcc	0.599079	4.82218	15.6148	7.76459e-05	0.00784547
ehbp1l1b	0.594701	3.74603	12.3765	0.000434778	0.0252536
zgc:110843	0.591238	4.01058	11.5448	0.00067939	0.0330354
krt94	0.586177	5.82579	11.0321	0.000895459	0.0390796
si:ch73-61d6.3	0.585143	5.30675	11.482	0.000702741	0.0335263
cyth1b	0.575433	4.74416	10.7904	0.00102029	0.0417364
pfkfb3	0.567818	6.73811	17.2165	3.33527e-05	0.00460491
si:ch211-263k4.2	0.566212	3.43655	10.8547	0.00098545	0.0412379
si:ch211-114l13.7	0.564494	4.5329	10.7587	0.00103792	0.0420979
atmin	0.559568	5.27893	14.2273	0.000162007	0.0129874
pidd1	0.559342	3.66502	11.598	0.000660224	0.0324262
padi2	0.55787	5.1591	14.8082	0.000119015	0.0104004
sdhda	0.556612	5.05651	12.8624	0.000335251	0.0208457
gcdhb	0.551591	4.92687	11.7745	0.000600476	0.0303225
LOC101883130	0.54852	7.38042	10.5793	0.0011436	0.0442831
si:dkey-145p14.5	0.542324	6.65413	12.5593	0.000394247	0.0236061
si:ch211-234h8.7	0.539679	5.42064	16.7788	4.19991e-05	0.00543188
pnpla6	0.533132	8.0275	12.7162	0.000362506	0.0219769
nes	0.529313	5.24607	15.4551	8.44872e-05	0.00820649
b2ml	0.518359	8.88821	11.3601	0.000750404	0.0355937
tep1	0.516882	5.26601	14.5857	0.000133929	0.0112362
cbx7a	0.510222	7.96134	15.9838	6.38854e-05	0.00688542
dlc1	0.510034	6.26231	11.1485	0.000841003	0.0376801
cyth1a	0.504044	6.46849	19.8153	8.52961e-06	0.0016223
serpinb1l3	0.500927	4.77384	11.026	0.000898428	0.0390796
si:dkey-205h13.1	0.499244	9.7787	15.4741	8.36431e-05	0.00820649
si:rp71-19m20.1	0.492463	7.15535	16.6019	4.61038e-05	0.00569691
frya	0.488905	7.02605	10.631	0.00111205	0.0434954
arrdc2	0.484461	5.45147	16.632	4.53794e-05	0.00564333
cmasa	0.482558	5.55892	14.2483	0.000160208	0.0128964
wdr47a	0.478128	5.77431	10.9517	0.000935158	0.0401373
h2afy	0.477681	4.61824	15.3971	8.71235e-05	0.00828527
rilpl1	0.459705	5.2272	14.6304	0.000130789	0.01108
slc5a3b	0.450485	6.08603	10.671	0.00108828	0.042738
abhd8a	0.433232	5.23004	10.5328	0.00117275	0.0448743
sqstm1	0.430819	6.28966	13.7604	0.000207667	0.0153769
st3gal2	0.428429	5.9776	10.2499	0.00136689	0.0486481
gstr	0.423638	7.54033	11.9195	0.000555489	0.0292046
dixdc1b	0.41725	6.67764	18.8115	1.44297e-05	0.00239261
myo1cb	0.414949	5.53861	10.4498	0.00122661	0.0461168
trak2	0.393564	6.3755	10.57	0.00114939	0.0444188
mgat4b	0.389794	5.14802	10.6938	0.00107493	0.0426604
caly	0.349186	7.17515	11.3098	0.000771001	0.0363751
map6a	-0.299832	6.56888	11.1324	0.000848311	0.0377459
stox2b	-0.340208	6.0609	12.4136	0.000426217	0.0251325
atp1b3a	-0.34972	6.57992	10.6185	0.00111959	0.0437024
grin1b	-0.352262	8.85661	10.8499	0.000988014	0.0412379
neo1a	-0.354561	5.88601	11.2915	0.000778639	0.0363751
arhgef7b	-0.357811	5.85961	10.349	0.00129545	0.0476882
nfia	-0.364239	6.72429	10.7117	0.0010646	0.0424825
sulf2a	-0.365086	5.70329	10.6776	0.00108438	0.042738
h3f3d	-0.369206	8.07012	11.2197	0.000809337	0.036777
cited4b	-0.378792	5.81556	10.4019	0.00125884	0.0467846
sprn	-0.379789	5.45812	13.5031	0.000238166	0.0169868
thrb	-0.396824	6.95179	10.8537	0.000985984	0.0412379
cxxc5a	-0.39773	6.79157	16.3931	5.14729e-05	0.00612623
id2a	-0.398091	7.55355	10.9014	0.00096092	0.0407918
kdm6ba	-0.399715	7.42308	11.7358	0.00061308	0.0305752
ssu72	-0.399832	5.5641	13.1557	0.000286649	0.0189795
otx2	-0.400469	6.45014	11.6786	0.000632244	0.03121
smyd2a	-0.400547	6.98842	10.4175	0.00124829	0.0465108
cnrip1a	-0.402129	6.49473	13.5899	0.000227401	0.0163999
meis1b	-0.404282	6.80713	11.4908	0.00069942	0.0335031
atpv0e2	-0.405456	7.58129	10.5493	0.00116234	0.0445641
timm17a	-0.406204	6.80605	14.6617	0.000128634	0.0109452
gde1	-0.408824	4.80641	10.2571	0.00136161	0.0486481
fam43a	-0.414982	6.06174	15.8597	6.82176e-05	0.00719251
rhobtb2a	-0.415738	7.60874	10.4508	0.00122594	0.0461168
dynll1	-0.41588	7.98805	10.9761	0.000922959	0.0398784
ext1c	-0.416488	5.07754	10.4524	0.00122488	0.0461168
nrn1a	-0.417261	6.96448	14.5714	0.000134951	0.0112362
fjx1	-0.418934	4.98977	13.1899	0.000281468	0.0187645
kdm6bb	-0.419274	7.20253	19.7278	8.92948e-06	0.00164626
zic2a	-0.421554	9.17087	14.0449	0.000178496	0.0139071
apex1	-0.421558	6.0661	12.2873	0.000456062	0.0260991
cbx1b	-0.424044	6.48642	13.0257	0.000307239	0.0199346
dynll2b	-0.4266	6.49088	12.2571	0.000463501	0.0262453
xpr1a	-0.427668	7.16275	11.137	0.000846247	0.0377459
syt6a	-0.438815	6.80851	10.849	0.000988473	0.0412379
mcama	-0.438882	6.62321	16.1257	5.9275e-05	0.00668567
carf	-0.442955	4.95752	11.0816	0.000871889	0.0383552
itm2ca	-0.447308	8.67348	11.2194	0.000809474	0.036777
fnbp1l	-0.448061	6.28859	20.2326	6.85737e-06	0.00143046
slc3a2b	-0.453442	7.13158	12.9783	0.000315123	0.020243
si:ch211-287b5.1	-0.454211	4.94038	11.2966	0.000776498	0.0363751
pcdh18a	-0.455609	5.93967	14.6836	0.000127147	0.0109323
jam3a	-0.456186	5.05305	11.0337	0.000894727	0.0390796
bcl2l10	-0.456308	5.42387	11.5497	0.000677586	0.0330354
zfand5a	-0.456443	5.7958	10.9104	0.00095624	0.0406821
cnn3a	-0.458397	6.00277	11.7755	0.000600139	0.0303225
jpt1b	-0.460784	7.04789	12.0533	0.000516994	0.0280577
tfap2a	-0.463611	6.32034	11.5786	0.000667134	0.0326828
pax2a	-0.465487	5.47054	13.2296	0.000275568	0.0186111
pax6a	-0.465553	5.37884	12.3867	0.000432404	0.0252536
si:dkey-71h2.2	-0.466102	4.82581	13.1456	0.000288198	0.0190172
tp53inp2	-0.466877	5.75276	20.1087	7.31617e-06	0.00147848
ppp1r14c	-0.467785	5.27619	12.7512	0.000355779	0.0218421
kcnh4b	-0.468547	6.43259	15.7049	7.40328e-05	0.00755914
cry1ba	-0.468565	6.69938	15.2844	9.24787e-05	0.00862542
oip5-as1	-0.469616	8.67131	13.1244	0.00029148	0.0191038
nppcl	-0.469929	7.46448	19.4552	1.02987e-05	0.00179994
ttyh3a	-0.472867	6.22854	12.3825	0.000433373	0.0252536
boc	-0.476179	5.43763	12.3294	0.000445868	0.0257436
tspan18b	-0.476936	6.00456	14.8966	0.000113568	0.0100705
golga7bb	-0.477564	4.59213	10.332	0.00130747	0.0480396
scarb2a	-0.480257	6.03559	10.3021	0.00132876	0.0484547
zgc:92664	-0.481608	4.3557	10.7849	0.00102333	0.0417364
marcksb	-0.484422	8.57595	12.5719	0.000391582	0.0235192
tcp11l2	-0.486545	6.56696	10.2544	0.00136359	0.0486481
lamc1	-0.489638	5.16716	11.832	0.000582224	0.0301204
hopx	-0.496131	5.38239	16.3392	5.29558e-05	0.0061888
polb	-0.500393	4.10973	10.3676	0.00128245	0.0475243
LOC100537556	-0.504358	4.67918	12.2598	0.000462823	0.0262453
stap2a	-0.505486	4.31381	11.127	0.0008508	0.0377568
LOC110437922	-0.510554	4.04961	12.2074	0.000476002	0.0263089
plppr3a	-0.511903	4.96074	11.7411	0.000611359	0.0305679
otpb	-0.512023	4.13073	10.7663	0.00103365	0.0420396
mfge8a	-0.512443	7.80294	13.1162	0.000292749	0.0191223
dvl3a	-0.513419	4.43886	15.505	8.2287e-05	0.00814473
ndufab1a	-0.513885	5.56248	12.9641	0.000317529	0.0202634
kcnip3b	-0.515117	4.79801	11.7935	0.000594371	0.0303225
klhl17	-0.516003	6.04138	11.2793	0.000783752	0.0363751
mdka	-0.517072	8.35202	10.7085	0.00106644	0.0424825
bcam	-0.51748	7.31109	11.7519	0.000607809	0.030469
mllt3	-0.522031	5.05044	12.7598	0.000354147	0.021811
kdm2ab	-0.522157	6.32998	14.0374	0.000179215	0.0139071
serpine2	-0.524022	6.08119	17.2833	3.22004e-05	0.00452673
otx1b	-0.526129	5.6872	10.8451	0.000990559	0.0412379
si:dkey-56f14.7	-0.527548	5.44518	11.9016	0.00056085	0.0294068
mid1ip1b	-0.529649	5.9973	11.8424	0.00057896	0.0300826
barhl1b	-0.529882	5.74421	13.0015	0.000311241	0.0201226
vamp8	-0.530617	4.12389	11.7215	0.000617806	0.0307319
il17rd	-0.530785	3.60981	12.9145	0.000326038	0.0205461
si:ch73-1a9.3	-0.531279	8.49489	15.4184	8.61447e-05	0.00823254
sema3gb	-0.533159	4.84691	11.7837	0.000597531	0.0303225
gabra6b	-0.536159	6.29582	11.5108	0.000691941	0.0334126
h2afvb	-0.539202	6.99881	12.2547	0.000464084	0.0262453
zic6	-0.547141	5.439	10.2635	0.00135687	0.0486481
fstl1b	-0.556075	5.93824	13.3135	0.000263499	0.0181427
crhbp	-0.558287	6.41158	17.5503	2.79802e-05	0.00408132
crtac1a	-0.561365	7.14284	12.192	0.000479946	0.0263766
tshz2	-0.563267	7.16084	22.3668	2.25233e-06	0.000624216
hmgn7	-0.563728	7.58957	12.6953	0.000366579	0.0221546
atf5a	-0.564829	6.73338	13.2247	0.000276288	0.0186111
ccka	-0.565687	5.45762	10.508	0.00118861	0.0452589
atad2b	-0.566689	4.92143	18.1201	2.07398e-05	0.00319327
cbx6b	-0.571818	7.26129	17.0743	3.59445e-05	0.00480913
arrdc3a	-0.583683	7.08216	13.9712	0.000185634	0.0141784
prox1a	-0.587026	6.20851	18.0332	2.1709e-05	0.00331105
trib3	-0.592564	3.96275	13.9922	0.000183569	0.0141319
fzd10	-0.59408	5.37172	13.6656	0.000218417	0.0159297
si:dkeyp-74b6.2	-0.597947	7.9263	11.1725	0.000830178	0.0372811
LOC100331216	-0.599302	5.27372	18.7817	1.46569e-05	0.0024097
LOC101883674	-0.600256	3.80971	10.3061	0.00132593	0.0484427
lamc3	-0.601715	5.73714	11.2686	0.000788271	0.0364106
zic5	-0.605283	7.78729	26.1372	3.18004e-07	0.000137095
pax6b	-0.607656	4.61587	18.5397	1.66403e-05	0.00266795
rpl27a	-0.609412	7.06201	10.5637	0.00115327	0.04448
mbpa	-0.613	13.2411	11.8166	0.000587063	0.0302096
baiap2b	-0.618517	4.705	15.722	7.3364e-05	0.00753048
ptgdsb.2	-0.625991	7.29669	15.4431	8.5026e-05	0.00820649
ehd2b	-0.627895	3.9876	10.2981	0.00133166	0.0484696
neurod2	-0.628078	5.74258	23.6224	1.17216e-06	0.000378999
plp1b	-0.631239	10.6126	16.6619	4.46694e-05	0.00560297
mbd3a	-0.633432	4.35325	12.7646	0.000353236	0.021811
nr5a2	-0.634361	3.24331	10.2767	0.0013472	0.0486481
mrc1a	-0.63641	5.65557	20.5451	5.82429e-06	0.00126956
LOC101885646	-0.636562	3.06546	13.9048	0.000192305	0.0145816
cyb5a	-0.636682	3.94	11.8196	0.000586113	0.0302096
tmpoa	-0.637262	3.77638	12.0724	0.000511739	0.0278869
LOC101884909	-0.645216	8.31211	20.0189	7.66799e-06	0.00150505
mycn	-0.651799	5.37958	15.134	0.000100143	0.00921182
si:dkey-42p8.3	-0.652921	4.90292	12.0142	0.000527977	0.0282949
hmgb2a	-0.655637	6.34521	13.5055	0.000237866	0.0169868
scocb	-0.656498	7.82814	11.9233	0.000554351	0.0292046
hey1	-0.659623	5.53266	13.3119	0.000263724	0.0181427
gpr185a	-0.659782	3.43122	15.9272	6.58269e-05	0.00701672
pard6ga	-0.663379	4.18036	11.8393	0.000579943	0.0300826
aspa	-0.664854	3.93228	11.1834	0.000825338	0.0371498
paqr3a	-0.666539	3.42759	12.232	0.000469767	0.0262453
LOC110437812	-0.670805	2.3991	10.4709	0.00121273	0.045951
ddah2	-0.686303	3.28791	14.9141	0.000112518	0.0100705
neurod1	-0.68687	9.12489	27.4853	1.58292e-07	7.82819e-05
kif22	-0.687435	3.36781	13.5094	0.000237376	0.0169868
ier5	-0.689146	3.08083	13.2721	0.000269378	0.0184012
ppp1r14ba	-0.691498	6.63039	19.5387	9.85844e-06	0.00175462
tfe3b	-0.692483	3.77862	13.8917	0.000193647	0.0146177
h3f3c	-0.693407	8.76816	16.4889	4.89349e-05	0.0058965
fxyd6l	-0.696359	3.76732	15.5219	8.15535e-05	0.00811885
tpd52	-0.698567	4.5066	10.3123	0.00132147	0.0484427
cyp3c1	-0.700311	5.06264	22.4351	2.17369e-06	0.00062014
si:ch1073-291c23.2	-0.703421	4.67299	10.9912	0.000915461	0.0396427
nhlh2	-0.70455	4.68841	16.2024	5.69234e-05	0.00653441
cnp	-0.70502	6.36086	11.5447	0.00067944	0.0330354
sparc	-0.706484	6.91793	11.7705	0.00060176	0.0303225
rpl10	-0.709469	7.98475	10.9584	0.000931795	0.0401373
hspb15	-0.711601	5.54737	23.8995	1.01497e-06	0.00033949
ap1m3	-0.715228	3.18441	12.3404	0.000443253	0.025669
jag1a	-0.716468	4.12894	14.5204	0.00013865	0.0113494
dnmt3ba	-0.728007	3.81405	10.7506	0.00104247	0.0420979
nxn	-0.728271	5.11019	29.1564	6.67654e-08	3.925e-05
si:ch211-204a13.2	-0.731307	5.71456	21.8235	2.98915e-06	0.000783642
hsbp1a	-0.733009	6.36721	30.3831	3.54612e-08	2.45696e-05
cd99l2	-0.737339	8.76087	11.9403	0.000549332	0.0292046
pdzrn4	-0.737929	4.25164	19.1179	1.22886e-05	0.00212857
stab1	-0.741052	4.84926	15.4704	8.38071e-05	0.00820649
cabp5a	-0.743347	2.31049	12.0312	0.000523184	0.0282259
ypel2b	-0.748085	6.54668	10.8808	0.000971659	0.0410493
nrarpb	-0.751323	3.28075	14.9305	0.000111546	0.0100651
celsr1a	-0.751729	4.65795	31.64	1.85565e-08	1.43998e-05
crip2	-0.755108	4.70835	18.8577	1.4084e-05	0.00235542
col5a1	-0.759365	4.41745	10.4197	0.00124676	0.0465108
sox4b	-0.763607	6.37325	22.9691	1.64626e-06	0.000486313
efna5a	-0.770749	5.25432	18.729	1.50672e-05	0.00245633
pik3cg	-0.773021	4.68713	10.7353	0.00105109	0.0420979
si:dkey-56m19.5	-0.77318	5.237	13.7972	0.000203637	0.0151944
sh2d3cb	-0.774702	5.21417	13.3287	0.000261372	0.0181427
sox11a	-0.781698	6.62487	16.3574	5.24506e-05	0.00616865
cbln2a	-0.808468	6.0742	21.9982	2.7291e-06	0.000725269
cdk8	-0.809502	3.50716	16.5278	4.79429e-05	0.00586361
cts12	-0.811608	2.90927	14.0442	0.000178564	0.0139071
smarcb1b	-0.819466	4.01449	15.5207	8.1607e-05	0.00811885
tram2	-0.825177	2.0362	10.7338	0.00105199	0.0420979
si:dkey-153k10.9	-0.825837	5.63893	10.3556	0.00129085	0.0476093
kcnj13	-0.827896	4.43287	16.9301	3.87812e-05	0.00508348
prps1b	-0.828061	3.97695	23.2808	1.39991e-06	0.000431085
sox4a	-0.831444	7.86239	19.9401	7.99071e-06	0.00153485
histh1l	-0.832925	6.79067	12.2292	0.000470484	0.0262453
vstm4a	-0.83322	2.43109	14.6766	0.000127622	0.0109323
ephx5	-0.834992	3.03214	11.2395	0.000800736	0.0367241
en1b	-0.835229	5.40188	22.3849	2.2312e-06	0.000624216
ube2na	-0.853588	5.40201	11.0747	0.000875156	0.0384118
si:ch211-153f2.3	-0.855768	3.6069	11.2328	0.000803655	0.036771
eomesb	-0.860534	3.7822	26.3241	2.88661e-07	0.000127273
cpamd8	-0.867922	3.10981	10.8382	0.000994261	0.041268
adgrl4	-0.877934	3.40593	10.6783	0.00108397	0.042738
en2a	-0.88216	5.2846	17.3628	3.08807e-05	0.00443768
barhl1a	-0.889993	4.83585	11.2276	0.000805911	0.036777
oprd1b	-0.904709	4.46786	16.4459	5.00572e-05	0.00599451
slc22a2	-0.904776	3.89845	13.2119	0.000278171	0.0186731
si:ch211-48m9.1	-0.905179	2.9256	13.9747	0.000185288	0.0141784
dnmt3aa	-0.914005	5.97156	65.785	5.02883e-16	1.95119e-12
fxyd1	-0.918225	7.04395	27.4476	1.61406e-07	7.82819e-05
cdkn1ca	-0.918356	2.93137	16.2096	5.67071e-05	0.00653441
slc22a6l	-0.920112	3.71103	13.6893	0.000215682	0.0157896
commd7	-0.921031	3.68887	24.6277	6.95452e-07	0.000255729
mrpl49	-0.922959	3.52083	15.6433	7.64841e-05	0.00776854
dnal4b	-0.927932	2.19545	13.7143	0.000212829	0.0156397
ramp2	-0.937048	3.86318	12.6114	0.0003834	0.0230992
wnt3a	-0.942218	2.88386	17.2931	3.20354e-05	0.00452673
ing4	-0.948208	5.48935	24.4764	7.52249e-07	0.000265339
slc16a6a	-0.965318	3.97174	14.4108	0.000146956	0.0119286
clip1a	-0.968176	5.7542	13.2838	0.000267711	0.018352
nfil3-5	-0.969074	2.53734	10.7362	0.00105058	0.0420979
prom2	-0.981488	2.34666	17.238	3.29774e-05	0.0046026
dpysl4	-0.983208	6.22221	21.1578	4.22969e-06	0.00100794
flt4	-0.985472	3.48381	19.7138	8.99502e-06	0.00164626
pnp5a	-0.990495	2.57591	20.2078	6.94704e-06	0.00143375
LOC108191330	-0.992256	5.24277	16.0033	6.32321e-05	0.00688542
mbpb	-0.993818	8.01866	35.8865	2.09156e-09	2.02881e-06
mgst3a	-0.99603	5.27805	29.1712	6.62554e-08	3.925e-05
fb06f03	-1.00216	7.58021	68.5758	1.22096e-16	5.92164e-13
soul5	-1.00376	4.68629	12.133	0.000495386	0.0271483
tgfa	-1.00829	2.01791	10.2577	0.00136118	0.0486481
arrdc3b	-1.01065	5.45678	12.957	0.000318735	0.0202737
tmsb	-1.01104	4.69819	10.8192	0.00100451	0.0415511
si:dkey-56f14.4	-1.01203	6.50877	16.0566	6.1478e-05	0.00685444
klf4	-1.01552	3.25028	15.7686	7.15817e-05	0.00742612
prdm8	-1.02844	3.79925	19.0082	1.3016e-05	0.0022346
si:dkeyp-2e4.6	-1.03437	1.18687	10.8044	0.00101261	0.0417084
tspan3a	-1.03669	5.88285	12.9015	0.000328314	0.0205461
armc1l	-1.03801	2.62772	20.1584	7.12848e-06	0.00145571
dusp1	-1.03971	3.63936	21.3801	3.76669e-06	0.000936843
ndufa8	-1.04492	3.66517	11.479	0.000703867	0.0335263
dlb	-1.04978	3.04634	16.7004	4.37715e-05	0.00558994
efcc1	-1.06536	2.37662	14.0976	0.000173565	0.0136876
si:dkey-166k12.1	-1.06641	3.71584	26.7268	2.3435e-07	0.000108248
zgc:158291	-1.06806	1.48613	10.6047	0.00112803	0.0438813
mex3a	-1.07268	5.44404	24.9166	5.98643e-07	0.000241951
elk3	-1.07901	1.56	10.7899	0.00102057	0.0417364
gdf10a	-1.0807	4.7759	29.7112	5.01444e-08	3.24267e-05
rcc1l	-1.09147	4.84898	39.0293	4.17483e-10	5.06198e-07
LOC103910356	-1.10495	0.923882	10.2425	0.00137244	0.0486481
iqcg	-1.10706	1.45027	10.4514	0.00122558	0.0461168
frzb	-1.11065	3.8799	15.8077	7.01175e-05	0.00732499
LOC110438375	-1.11843	2.73728	15.967	6.44576e-05	0.00690871
slc25a10	-1.12693	5.82648	11.3053	0.000772852	0.0363751
s1pr1	-1.12927	3.55183	19.4747	1.01942e-05	0.00179788
fstl1a	-1.133	2.49016	10.2457	0.00137003	0.0486481
insm1a	-1.13925	5.22549	20.2449	6.81354e-06	0.00143046
prkg2	-1.1572	0.5904	14.5368	0.000137448	0.0113468
si:dkey-102m7.3	-1.15919	2.57536	13.1953	0.000280649	0.0187645
col21a1	-1.16499	1.51998	10.6598	0.0010949	0.0429112
en2b	-1.16798	5.0235	17.9481	2.27011e-05	0.00341397
cebpd	-1.17487	4.41382	10.4411	0.00123239	0.0462445
si:ch211-214e3.5	-1.18035	2.58559	16.018	6.27415e-05	0.00688542
bckdha	-1.18298	3.92252	43.1839	4.98289e-11	6.44454e-08
tubb5	-1.18353	8.35766	22.1764	2.48706e-06	0.000679563
bhmt	-1.21541	5.06798	28.3825	9.95602e-08	5.68079e-05
blm	-1.23113	4.15247	11.1946	0.000820341	0.0371498
mir126a	-1.23233	0.519758	11.9293	0.00055258	0.0292046
marcksa	-1.23363	3.46788	16.9511	3.8356e-05	0.00506194
gcnt4a	-1.24148	1.33753	12.0207	0.000526117	0.0282733
ptger4c	-1.24623	0.522281	15.7411	7.26296e-05	0.00749476
LOC110439945	-1.25472	1.17922	17.1965	3.3706e-05	0.00460491
cfap53	-1.26276	2.77212	16.5186	4.81751e-05	0.00586361
apoa1b	-1.26354	4.07027	18.3972	1.79323e-05	0.00282835
zgc:194629	-1.26403	4.37107	16.5114	4.83597e-05	0.00586361
bub1bb	-1.26773	1.05248	10.7415	0.00104762	0.0420979
LOC108191691	-1.2711	4.37894	14.4821	0.000141497	0.0115338
nusap1	-1.29615	3.00804	13.0523	0.000302913	0.0197198
cx43.4	-1.29975	2.62637	34.797	3.65946e-09	3.38064e-06
tlx3b	-1.31972	3.67712	30.4561	3.41509e-08	2.45696e-05
npas4l	-1.32465	3.41791	28.275	1.05247e-07	5.8037e-05
zgc:172122	-1.35576	4.38528	16.1092	5.97914e-05	0.00670493
si:ch211-69g19.2	-1.36183	1.73703	10.4873	0.00120201	0.045634
en1a	-1.364	1.61855	23.5834	1.19613e-06	0.000380409
si:ch211-237c6.4	-1.36766	1.9164	13.2614	0.00027093	0.0184423
afap1	-1.41585	3.3769	24.368	7.95812e-07	0.000275692
tnnt2a	-1.46257	0.102275	10.5061	0.0011898	0.0452589
itgb6	-1.50441	0.436318	13.4314	0.000247449	0.0174943
zgc:112437	-1.50955	2.52257	13.6231	0.000223419	0.0161729
camk1ga	-1.52479	3.14454	18.4063	1.78469e-05	0.00282835
bms1	-1.53032	3.81924	13.8143	0.000201799	0.0151154
si:ch211-69b7.6	-1.55194	0.407763	10.7329	0.00105245	0.0420979
hsd20b2	-1.61811	2.29845	15.4268	8.57642e-05	0.00823254
her2	-1.61814	0.00481777	15.3018	9.16303e-05	0.00858757
LOC101885092	-1.63701	0.251361	10.2518	0.00136552	0.0486481
h1f0	-1.77416	7.97031	70.1029	5.6291e-17	5.46023e-13
igf2bp3	-1.78192	2.73295	26.5795	2.52909e-07	0.000114103
zgc:110340	-1.85907	6.33634	33.8613	5.91858e-09	5.21912e-06
urp2	-1.86856	3.98849	26.0167	3.3847e-07	0.000142746
LOC100150834	-1.87562	-0.288815	15.3302	9.02635e-05	0.00850054
igf2bp1	-1.88166	0.728412	21.709	3.17291e-06	0.000809928
stil	-1.89704	-0.0882937	14.9072	0.00011293	0.0100705
cinp	-1.93137	2.65618	29.3795	5.95036e-08	3.72378e-05
LOC103909980	-1.95794	4.18377	10.2489	0.0013677	0.0486481
gpc2	-1.96587	3.3554	48.8377	2.78044e-12	5.99339e-09
LOC101885678	-2.00019	1.14471	17.5784	2.75704e-05	0.00408132
LOC103909796	-2.01781	2.84409	14.0746	0.000175704	0.0138002
tmem86a	-2.06593	1.4902	18.0212	2.18461e-05	0.00331105
tmem179b	-2.1057	0.382991	17.9029	2.32463e-05	0.00346906
hunk	-2.10632	3.3124	55.3219	1.02322e-13	2.48132e-10
nipal4	-2.38983	-0.0247736	20.3331	6.50654e-06	0.00138711
elac1	-2.45107	1.65025	14.6722	0.000127919	0.0109323
nmbb	-2.45704	0.06216	13.7786	0.000205664	0.0152869
ccnf	-2.66965	4.08514	20.5453	5.82367e-06	0.00126956
LOC110438376	-2.68337	-0.187744	11.2848	0.00078144	0.0363751
pvalb1	-2.77597	1.09395	10.3624	0.0012861	0.0475243
LOC108182213	-2.97103	-0.364675	12.1956	0.000479026	0.0263766
aqp3a	-3.01339	1.62293	11.4973	0.000696977	0.0334723
si:ch211-8c17.3	-3.03689	1.86981	45.9148	1.23507e-11	2.17821e-08
mrpl10	-3.08534	2.82592	102.412	4.50963e-24	8.74868e-20
syce2	-4.02541	1.6369	59.9177	9.89092e-15	3.19806e-11
LOC100333957	-4.04984	3.92075	24.5006	7.42874e-07	0.000265339
LOC110440202	-4.33997	0.987906	10.876	0.000974199	0.0410493
LOC110439335	-4.56997	-0.389578	14.5251	0.000138304	0.0113494
LOC110438647	-5.13107	2.54271	12.9957	0.000312212	0.0201226
LOC110438459	-5.36841	0.620858	12.2453	0.000466428	0.0262453
LOC108179126	-5.78714	0.992788	17.3359	3.13209e-05	0.00446783
zgc:172090	-7.48757	0.607234	20.5596	5.78026e-06	0.00126956

## Sheet: 2M_WT vs 2M abcb4
22_2M_WT vs 2M abcb4
gene_name	logFC	logCPM	LR	PValue	FDR
LOC101885829	-9.44386	4.62843	220.914	5.71e-50	1.11e-45
capn7	-3.21792	4.01715	75.2941	4.06e-18	3.93e-14
LOC101885342	-9.42068	1.59743	68.4159	1.32e-16	8.56e-13
ctps1b	-2.23586	5.97424	56.4136	5.87e-14	2.85e-10
LOC110437992	-7.61244	0.0324372	38.7545	4.81e-10	1.86e-06
LOC101883659	-5.09103	0.123603	36.8601	1.27e-09	4.1e-06
LOC101885117	-3.93756	0.820399	30.0179	4.28e-08	0.000109316
ndufb9	-2.66676	5.55021	29.9177	4.51e-08	0.000109316
abcb4	-1.71241	5.01229	27.6408	1.46e-07	0.000314852
aste1	-2.70747	0.314422	24.1095	9.1e-07	0.0017656
spo11	-2.95068	-0.113465	23.8749	1.03e-06	0.00181305
si:dkey-23c22.6	10.2288	2.27488	23.2218	1.44e-06	0.0023337
si:ch73-281i18.7	-5.71339	0.351106	22.9104	1.7e-06	0.0025329
col28a1b	-2.72971	1.56413	22.5544	2.04e-06	0.00283062
entpd3	-2.07494	0.577251	22.1562	2.51e-06	0.00325064
tfr1b	1.65346	6.59021	21.8102	3.01e-06	0.00364951
gsta.1	1.91838	2.3666	19.9474	7.96e-06	0.00908403
LOC101883917	-8.32278	-1.03339	19.4301	1.04e-05	0.0112464
zgc:123096	-2.43399	2.13363	18.1129	2.08e-05	0.0212572
gnl2	1.43371	6.37696	17.423	2.99e-05	0.0290202
rpz6	0.603013	5.07133	17.287	3.21e-05	0.0296896
zgc:101716	1.00283	3.17651	16.4727	4.94e-05	0.0435216

## Sheet: 30M_WT vs 30M abcb4
294_30M_WT vs 30M abcb4
gene_name	logFC	logCPM	LR	PValue	FDR
si:dkey-23c22.6	11.9089	2.27488	27.8363	1.32027e-07	4.92561e-05
zgc:172090	9.79769	0.607234	33.8368	5.99347e-09	2.98137e-06
LOC108179126	8.28955	0.992788	31.9169	1.60915e-08	7.80439e-06
syce2	4.28253	1.6369	67.3377	2.28769e-16	3.69843e-13
si:ch73-265d7.2	3.90993	1.34352	30.736	2.95627e-08	1.30691e-05
si:ch211-8c17.3	3.87518	1.86981	73.0589	1.25841e-17	2.44131e-14
LOC100333957	3.84278	3.92075	22.4726	2.13162e-06	0.00055932
LOC103909796	3.31754	2.84409	34.798	3.6575e-09	1.91772e-06
dhrs13l1	3.31558	3.30415	17.3649	3.08468e-05	0.00465615
mrpl10	2.96353	2.82592	95.0165	1.88806e-22	9.15711e-19
urp2	2.88273	3.98849	58.0257	2.58715e-14	2.95239e-11
LOC101885678	2.82444	1.14471	34.1747	5.03791e-09	2.57199e-06
myo3a	2.79233	4.60692	64.18	1.13558e-15	1.46868e-12
LOC108182686	2.56726	0.248451	14.8539	0.000116168	0.0127499
cyp46a1.4	2.50101	1.9822	15.5543	8.01673e-05	0.00978142
LOC110439115	2.4799	-0.185383	20.1785	7.05424e-06	0.00144055
si:ch211-198c19.3	2.43361	1.29591	42.5836	6.77232e-11	4.86604e-08
LOC110439114	2.41569	0.527127	11.6237	0.000651151	0.0447231
adamts8a	2.31853	1.87228	16.475	4.92955e-05	0.00650566
ccnf	2.24907	4.08514	15.0341	0.000105586	0.0119548
ncf1	2.24237	3.00104	19.1546	1.2055e-05	0.00218567
si:ch211-25d12.7	2.23164	0.920627	16.9688	3.8e-05	0.00526571
wnt4b	2.18943	1.8969	31.1969	2.33134e-08	1.07686e-05
si:dkey-8k3.2	2.15049	4.30567	17.1377	3.47647e-05	0.00499581
LOC101885092	2.11213	0.251361	17.2303	3.31108e-05	0.00486629
LOC103909980	2.11158	4.18377	11.8001	0.000592291	0.0417834
mmp9	2.08671	3.3407	47.936	4.4037e-12	4.06818e-09
zgc:56585	2.07155	0.435387	30.7309	2.96412e-08	1.30691e-05
efcab2	1.98187	-0.177409	14.6082	0.000132341	0.0140296
adcy7	1.95219	5.01699	20.7362	5.27102e-06	0.00116202
tmem264	1.94749	0.0200854	17.1755	3.4081e-05	0.00493412
ccdc32	1.92814	3.44488	14.2502	0.000160043	0.016171
LOC100147926	1.90251	0.402481	14.0356	0.000179378	0.0172916
aplnr2	1.85022	1.95029	20.5971	5.66833e-06	0.00122184
si:ch211-283g2.2	1.81585	1.31439	14.3162	0.000154526	0.0157779
LOC101883708	1.79658	1.86989	15.4154	8.6283e-05	0.0103327
LOC100537264	1.79245	1.79291	17.4709	2.91736e-05	0.00452775
bms1	1.78296	3.81924	18.5103	1.6899e-05	0.00295352
cftr	1.78274	0.475691	15.2681	9.32807e-05	0.0108362
cinp	1.75378	2.65618	24.4105	7.78439e-07	0.000235964
si:ch211-266k8.4	1.70348	0.965768	12.1343	0.000495023	0.0370789
pkd1b	1.7029	3.27401	14.4467	0.000144181	0.0150383
qrfpra	1.67558	1.15797	11.655	0.000640297	0.0442056
prok1	1.66326	0.00123015	16.4267	5.05672e-05	0.0066284
il4r.1	1.65925	1.22955	17.2091	3.34835e-05	0.00488405
arr3b	1.62144	0.460888	11.5475	0.000678395	0.0454999
LOC110437988	1.61147	2.48789	28.88	7.70041e-08	3.17847e-05
col21a1	1.59721	1.51998	20.0922	7.37957e-06	0.00147591
zgc:174646	1.59265	0.649309	21.1126	4.33078e-06	0.00101225
vipb	1.58147	2.62728	14.6749	0.000127738	0.0136913
sycp3	1.54134	-0.324527	12.0011	0.000531694	0.0386324
lrwd1	1.5332	0.779953	19.0271	1.28874e-05	0.00231496
LOC110438533	1.53184	1.80401	12.0934	0.000506018	0.0374685
adamts17	1.52792	2.20116	42.2896	7.87119e-11	5.45361e-08
cyp2p10	1.46638	2.12853	17.7071	2.57662e-05	0.0041473
nkx2.5	1.42808	2.17288	16.176	5.77223e-05	0.00736719
si:dkey-33i11.1	1.39977	1.75184	12.1892	0.000480665	0.0361431
LOC110438373	1.38936	1.7218	11.6202	0.000652404	0.0447231
LOC110437815	1.38224	0.457841	12.3161	0.000449059	0.0345444
si:dkey-83h2.5	1.33784	1.12446	17.3579	3.0961e-05	0.00465615
chchd3b	1.32596	1.87244	17.9253	2.29745e-05	0.00384228
dkk3b	1.32476	4.11944	13.1707	0.000284368	0.0246283
gnl2	1.3048	6.37696	14.5231	0.000138451	0.0145187
khk	1.29815	4.18701	16.3979	5.13408e-05	0.00668465
si:dkey-18a10.3	1.27392	4.82428	27.3272	1.71777e-07	6.2877e-05
anxa2a	1.25643	5.99381	23.9047	1.01222e-06	0.000297531
traf3ip2l	1.25412	0.322055	12.3552	0.00043976	0.0339894
fer1l4	1.22643	0.549225	11.4884	0.000700313	0.0463689
si:ch73-237c6.1	1.19639	3.08804	14.0969	0.000173626	0.0170119
zgc:172122	1.16976	4.38528	12.0855	0.000508155	0.0374836
tfe3b	1.10242	3.77862	35.2223	2.94141e-09	1.58509e-06
asap2b	1.09509	0.906683	12.5516	0.000395871	0.0319996
LOC110438375	1.09351	2.73728	15.2918	9.21148e-05	0.0107652
tspan3a	1.09097	5.88285	14.2609	0.000159136	0.0161636
dhrs3a	1.083	2.7328	12.2959	0.000453954	0.0345444
rcc1l	1.08142	4.84898	38.3525	5.90526e-10	3.69555e-07
LOC108181524	1.07982	1.12196	12.9836	0.000314226	0.0263895
fam228a	1.07001	1.67239	14.8513	0.000116327	0.0127499
ctsba	1.06014	6.51036	21.1376	4.27449e-06	0.00101128
sh2d3cb	1.04977	5.21417	24.3192	8.16219e-07	0.00024361
sez6a	1.04877	5.23198	15.0591	0.000104199	0.0118909
rxrab	1.03202	1.577	12.3573	0.000439258	0.0339894
kdr	1.01317	3.12208	14.0084	0.000181995	0.0173927
bicc2	1.01137	2.5602	12.299	0.000453212	0.0345444
zgc:174888	1.00556	5.74181	20.6185	5.60524e-06	0.00122182
f10	0.997166	3.90711	11.6922	0.000627636	0.0436421
wdr76	0.987357	2.2194	13.5523	0.000232009	0.0210326
eps15l1a	0.983586	5.19775	14.9978	0.000107639	0.0120705
pnisr	0.977676	6.3891	22.4709	2.13349e-06	0.00055932
si:ch211-69b22.5	0.973648	4.16455	13.6261	0.000223067	0.0203169
ctgfb	0.963443	1.91327	15.9931	6.35735e-05	0.00800861
txn	0.9603	4.14441	13.0022	0.000311129	0.0263895
emd	0.929164	3.52923	11.9693	0.000540829	0.0391495
arhgef3l	0.916551	4.07859	19.9855	7.80333e-06	0.00152914
fbln1	0.900145	3.58912	16.7799	4.19757e-05	0.0056946
ifngr1	0.88794	4.94481	12.1056	0.000502697	0.0373652
enox2	0.879466	3.98299	13.8803	0.000194831	0.0182596
mroh1	0.878156	7.0566	20.7774	5.15893e-06	0.00115038
trak1b	0.871189	7.36391	12.8951	0.000329451	0.0275489
coro2bb	0.856237	4.42776	18.2553	1.93186e-05	0.00331664
ube2l3a	0.847357	4.7547	36.8952	1.24651e-09	7.45048e-07
kcnj13	0.840148	4.43287	17.4421	2.96187e-05	0.00456033
si: ch211-223l2.4	0.837394	2.67012	11.7305	0.000614832	0.0429055
ptgdsb.1	0.833424	6.89936	11.3926	0.000737358	0.0486556
abcc2	0.832814	5.00033	14.8667	0.000115383	0.0127499
adcyap1a	0.8075	3.96705	14.0326	0.000179667	0.0172916
wdr21	0.804405	4.33863	16.4951	4.87755e-05	0.00648113
hbegfa	0.793163	2.32167	11.5438	0.000679759	0.0454999
s100a10b	0.777753	5.19757	28.5241	9.25403e-08	3.66384e-05
cts12	0.744387	2.90927	11.8256	0.000584223	0.0415162
wdr35	0.74109	5.31767	20.0637	7.49046e-06	0.0014828
trmt61b	0.740293	3.51027	17.0694	3.60379e-05	0.0050524
fb06f03	0.73192	7.58021	36.8629	1.26735e-09	7.45048e-07
LOC110437812	0.727274	2.3991	12.3776	0.000434512	0.0339894
cd99	0.725044	5.23504	17.6502	2.65485e-05	0.0041942
stn1	0.702513	3.98284	13.1048	0.000294536	0.0252832
bckdha	0.668651	3.92252	13.8316	0.00019994	0.0183831
mrpl48	0.668617	4.08477	16.662	4.46669e-05	0.00597612
ldlrad2	0.662111	4.75531	12.4551	0.000416852	0.0332796
klhl17	0.656067	6.04138	18.2107	1.97761e-05	0.00333614
cox16	0.654406	3.92672	15.4444	8.4968e-05	0.0102384
si:dkey-245n4.2	0.643441	3.2409	13.9457	0.000188165	0.0178068
tmem176l.1	0.635183	6.36779	23.1455	1.50191e-06	0.000416243
ilf3a	0.608658	5.75363	12.9871	0.000313646	0.0263895
utp3	0.5933	4.06738	15.1129	0.000101269	0.011625
clptm1	0.58125	5.51409	12.4314	0.000422173	0.0334292
tpd52l2a	0.574314	5.29836	21.763	3.08487e-06	0.000777228
dhrs13a.1	0.565914	5.13012	17.6997	2.58672e-05	0.0041473
ptgdsb.2	0.562675	7.29669	12.4944	0.000408185	0.0327222
nxn	0.559801	5.11019	17.252	3.27347e-05	0.00485708
tac1	0.519977	5.77109	12.5899	0.00038783	0.0314808
cyb5r3	0.481289	5.21384	12.733	0.000359253	0.0296575
si:ch211-114n24.6	0.474802	5.98904	13.8644	0.000196487	0.0183262
sh3pxd2aa	0.436565	5.93406	14.2022	0.000164176	0.0165027
smad4a	0.432115	5.32531	12.6955	0.000366531	0.0301301
rab11ba	-0.344112	7.24434	11.5927	0.00066213	0.04523
slc29a1a	-0.369441	5.23138	11.5427	0.000680154	0.0454999
gpc1b	-0.390124	6.77588	12.0436	0.000519695	0.0380456
tspan5b	-0.413116	6.06947	11.5495	0.000677691	0.0454999
setbp1	-0.414433	6.99203	17.0612	3.61947e-05	0.0050524
fscn1b	-0.417146	7.07441	13.8319	0.000199909	0.0183831
cmasa	-0.437574	5.55892	11.7489	0.000608791	0.0426374
hivep2a	-0.454269	9.2675	14.178	0.000166306	0.0166306
prkcea	-0.463662	7.49667	13.2207	0.000276877	0.024087
dock8	-0.478009	6.67117	16.7596	4.24265e-05	0.00571579
mmd	-0.486879	5.26328	15.8095	7.00483e-05	0.00865565
ttc3	-0.496547	6.34393	23.2949	1.38968e-06	0.000390722
rassf2a	-0.501308	5.68926	11.7786	0.000599155	0.0421145
tmem8a	-0.502758	4.66194	13.4882	0.000240074	0.0215622
top1l	-0.503131	7.25853	11.5759	0.00066812	0.0454791
fbxo28	-0.510046	5.98529	14.3284	0.000153532	0.0157594
cd164	-0.513907	5.76282	15.3637	8.86775e-05	0.0104899
cbarpb	-0.534685	6.614	13.9836	0.000184412	0.0175372
ica1	-0.543178	5.00792	12.0465	0.000518891	0.0380456
mn1b	-0.545113	6.27827	13.3996	0.000251675	0.0223968
hcfc1a	-0.550479	5.40973	18.6784	1.54727e-05	0.00272882
slc6a6a	-0.552079	5.49674	16.1608	5.8187e-05	0.00737795
pnpla6	-0.560984	8.0275	14.0726	0.000175887	0.0171468
nab1b	-0.568554	5.72559	11.9238	0.000554226	0.0398222
gria3b	-0.568585	5.89625	12.5247	0.000401616	0.0323293
zgc:56493	-0.568876	7.26079	26.5995	2.50306e-07	8.6713e-05
lifra	-0.585234	5.71458	14.9727	0.000109078	0.0121616
znf346	-0.593864	6.11221	31.273	2.2417e-08	1.06071e-05
ccdc85ca	-0.602429	6.00237	16.2503	5.55019e-05	0.00713071
LOC103909578	-0.602672	5.29906	18.224	1.96389e-05	0.00333614
paqr6	-0.628481	7.31943	12.0361	0.00052181	0.0380568
ndel1b	-0.629322	5.68936	12.8272	0.000341622	0.0284441
akap12a	-0.633686	4.18728	13.4552	0.000244333	0.0218436
LOC103911953	-0.649489	4.48048	11.8041	0.000590992	0.0417834
ngdn	-0.656344	3.5239	12.3636	0.000437779	0.0339894
slc8a4a	-0.661545	7.13493	16.9064	3.92695e-05	0.00540304
slc1a3b	-0.662502	7.61091	19.7633	8.76482e-06	0.00166704
jak2a	-0.665065	5.57913	11.9051	0.000559793	0.0400737
tnc	-0.666587	5.74682	15.1354	0.00010007	0.0115558
ttf2	-0.669166	3.69286	12.2814	0.000457494	0.0346694
si:zfos-375h5.1	-0.67312	5.94819	22.2875	2.34731e-06	0.000607171
stxbp6	-0.67598	4.44376	14.1663	0.000167341	0.0166483
gcdhb	-0.678717	4.92687	17.7603	2.50558e-05	0.00411934
zgc:103678	-0.679657	5.47877	21.6469	3.27737e-06	0.000815141
gpc1a	-0.681771	5.61779	20.2561	6.77388e-06	0.00139801
ppp1r9ba	-0.68844	5.23054	12.1147	0.000500252	0.0373265
slc4a3	-0.71273	5.22732	14.1163	0.000171849	0.0169232
ptpra	-0.714055	6.12866	21.5595	3.43018e-06	0.000832031
cygb1	-0.729856	4.9341	13.2868	0.000267275	0.0233565
acbd3	-0.741319	6.05711	19.5713	9.69157e-06	0.00177374
me2	-0.756757	4.72114	19.8295	8.46665e-06	0.00164253
si:ch211-160o17.2	-0.76839	4.94204	17.2484	3.27978e-05	0.00485708
grm1b	-0.797408	3.81325	20.1469	7.17157e-06	0.00144926
LOC555645	-0.80729	2.80629	14.0286	0.000180046	0.0172916
susd5	-0.813599	4.86433	26.0948	3.25059e-07	0.000108727
nphp3	-0.81783	4.01233	13.3181	0.000262857	0.0232439
lyrm7	-0.819796	3.83526	26.8728	2.17301e-07	7.66481e-05
acot20	-0.838182	4.96319	15.4812	8.33297e-05	0.0101037
mcoln1a	-0.849518	3.3978	18.367	1.82189e-05	0.00315577
gtf2a1l	-0.853388	3.75051	14.8066	0.000119115	0.0129822
LOC103909577	-0.860276	4.98394	25.9148	3.56825e-07	0.000117329
dnm1a	-0.905593	8.18207	17.8093	2.44193e-05	0.00404901
trnK	-0.912313	5.73797	14.1394	0.000169751	0.0168019
LOC101883852	-0.925841	3.16514	28.0048	1.21014e-07	4.60329e-05
epn3a	-0.939144	3.83413	15.8615	6.81527e-05	0.0084754
coro2ba	-0.967259	5.15733	13.5244	0.000235479	0.0212479
nab2	-0.9674	5.06876	17.0609	3.62002e-05	0.0050524
adcy8	-0.981999	4.22472	12.446	0.000418898	0.0333059
cyp2ad3	-0.982113	4.67411	14.6129	0.000132006	0.0140296
cep89	-0.992454	4.33232	29.1081	6.84507e-08	2.88683e-05
mpped2	-1.06327	2.61687	23.7188	1.1149e-06	0.000318075
cutc	-1.08048	3.13531	16.3213	5.34598e-05	0.00691413
abcb4	-1.10295	5.01229	11.882	0.000566794	0.0404258
cthrc1b	-1.11976	2.75237	20.8911	4.86152e-06	0.00112006
cyp2aa6	-1.16795	5.2379	14.7786	0.000120899	0.013103
ryr1a	-1.1867	2.73661	17.3651	3.08433e-05	0.00465615
pomk	-1.18837	1.36335	14.3353	0.000152969	0.0157594
pibf1	-1.23751	2.1798	15.369	8.84293e-05	0.0104899
soul5l	-1.25226	4.14263	36.6633	1.40399e-09	8.01099e-07
acyp1	-1.26402	4.65592	53.1475	3.09415e-13	3.00133e-10
kcnk10b	-1.26638	2.32473	12.2955	0.000454063	0.0345444
LOC103911767	-1.33784	1.56019	12.408	0.000427493	0.0336637
mxra8a	-1.35759	3.25168	13.8864	0.000194195	0.0182596
rgs11	-1.3675	1.6849	19.603	9.53185e-06	0.00176112
si:dkey-78a14.5	-1.3719	3.57907	21.8006	3.02505e-06	0.000772184
lenep	-1.37812	0.461055	12.7695	0.000352318	0.0292092
nuak1b	-1.38206	6.22241	20.8731	4.90749e-06	0.00112006
zgc:174972	-1.41298	1.19522	15.6307	7.69962e-05	0.00945396
grhpra	-1.4358	4.47437	29.329	6.10759e-08	2.63305e-05
cx31.7	-1.53058	0.735091	13.8544	0.00019753	0.0183353
mpz	-1.57494	7.5942	20.5002	5.96242e-06	0.00127111
cilp2	-1.62606	0.718474	12.6873	0.00036814	0.0301347
LOC100537765	-1.72017	2.4382	26.3029	2.91852e-07	9.9332e-05
si:dkeyp-69c1.6	-1.73189	3.13959	21.4377	3.65513e-06	0.000875426
LOC103910999	-1.79595	1.57307	14.5737	0.000134784	0.0142109
si:ch211-67e16.2	-1.83741	1.00736	20.2975	6.62854e-06	0.00138549
zgc:153383	-1.85534	5.11048	47.7632	4.80928e-12	4.24091e-09
pkd1l2a	-1.91917	3.06557	19.6453	9.32307e-06	0.00173911
col12a1a	-1.95197	4.34207	21.559	3.43105e-06	0.000832031
LOC110437891	-1.95722	0.423994	11.5491	0.000677827	0.0454999
actn3b	-2.03685	1.51316	28.2655	1.05764e-07	4.10365e-05
man1b1b	-2.04042	0.798262	12.6603	0.000373507	0.0304455
cep85	-2.0426	3.34482	42.9505	5.61429e-11	4.18913e-08
LOC110439817	-2.04484	-0.0453685	11.6601	0.000638563	0.0442056
mir2184	-2.07965	0.784258	25.0334	5.63465e-07	0.0001792
sc:d189	-2.09985	2.85271	23.0906	1.54541e-06	0.000422268
LOC101884617	-2.13894	1.35869	14.6983	0.00012616	0.0135973
LOC103908978	-2.1412	0.725432	20.7878	5.13086e-06	0.00115038
LOC101886518	-2.14653	2.08793	14.3508	0.000151713	0.0157392
cox7a1	-2.15113	1.56049	13.7325	0.000210771	0.0192876
si:rp71-80o10.4	-2.20442	0.0858514	24.9826	5.78494e-07	0.000181013
scpp1	-2.20702	-0.303455	17.1092	3.52914e-05	0.00503421
LOC103911399	-2.24457	3.63398	59.1776	1.44064e-14	1.74677e-11
LOC103909155	-2.34694	6.46884	12.9952	0.000312293	0.0263895
ndfip1	-2.36304	5.87705	71.7613	2.42867e-17	4.28329e-14
LOC797518	-2.47213	0.121827	24.8283	6.26707e-07	0.000192986
ciapin1	-2.48042	3.26603	11.4989	0.000696373	0.0462659
zgc:171220	-2.49828	1.03308	15.0269	0.000105991	0.0119548
aifm5	-2.52138	2.11944	44.6491	2.3571e-11	1.82911e-08
ampd1	-2.5291	0.490273	13.0458	0.000303957	0.025977
cep135	-2.54254	5.77094	55.5657	9.03877e-14	9.74178e-11
LOC110440169	-2.57359	-0.0686865	11.5223	0.000687673	0.0458448
LOC101883659	-2.57777	0.123603	12.2392	0.000467953	0.0353241
syndig1l	-2.65716	5.25527	65.3562	6.25136e-16	9.32895e-13
LOC103908786	-2.97296	-0.537833	20.2937	6.64177e-06	0.00138549
ftr50	-2.98893	0.626446	19.6899	9.10837e-06	0.00171556
ttll2	-3.05885	1.94589	41.4616	1.20207e-10	8.04142e-08
zgc:153935	-3.20697	3.2585	25.6493	4.09447e-07	0.000132388
fgf1a	-3.59376	3.20537	46.7655	8.00078e-12	6.74848e-09
med28	-3.6527	2.1885	45.6538	1.41109e-11	1.14063e-08
LOC103910098	-3.68097	0.619168	17.5835	2.74963e-05	0.00430184
LOC101882375	-3.69552	0.215904	36.2441	1.74086e-09	9.64935e-07
LOC100329650	-3.71584	-0.402247	13.1067	0.000294236	0.0252832
si:dkey-31e10.5	-3.76268	3.06893	77.9195	1.07325e-18	2.60263e-15
LOC100333266	-3.84851	0.161724	23.7869	1.07614e-06	0.000311599
LOC101886557	-3.8769	-0.408768	28.6823	8.52805e-08	3.44675e-05
LOC100002266	-3.88455	2.53662	13.3129	0.00026359	0.0232439
ccl34b.4	-3.94026	0.784088	18.8095	1.44447e-05	0.00257089
znf1136	-3.94507	0.771656	16.8641	4.01532e-05	0.00548571
LOC101884510	-4.49204	0.685403	15.921	6.60423e-05	0.00826594
LOC100330864	-4.56042	2.81416	40.8307	1.66004e-10	1.07349e-07
LOC100537993	-4.64295	2.34115	17.6471	2.65921e-05	0.0041942
si:dkey-31e10.6p	-4.74536	3.1396	81.5512	1.70778e-19	4.73298e-16
LOC100147899	-5.15766	-0.204776	75.1994	4.255e-18	9.17189e-15
LOC110437968	-5.21826	2.32401	54.9126	1.26011e-13	1.28664e-10
si:ch73-59f11.3	-5.36442	2.52284	27.0042	2.03013e-07	7.29345e-05
prl	-5.44138	4.22731	11.9268	0.000553313	0.0398222
mirlet7a-6	-5.5149	1.58208	15.3008	9.16755e-05	0.0107652
zgc:77739	-5.55434	1.24046	85.744	2.04808e-20	7.94655e-17
LOC101885241	-5.97801	1.80881	19.8063	8.56977e-06	0.00164607
cyp2aa4	-6.20841	0.688826	17.7215	2.55725e-05	0.0041473
mtdhb	-7.51769	5.76595	227.839	1.76411e-51	3.42237e-47
LOC110438637	-8.27415	-0.610133	64.6676	8.86592e-16	1.22856e-12
LOC110439302	-8.95165	-0.389489	12.4032	0.000428605	0.0336637
LOC103909379	-9.04992	0.424864	22.6977	1.8959e-06	0.000510841
LOC101882642	-9.04995	0.629353	13.2899	0.000266843	0.0233565
LOC100149352	-9.67291	1.28208	134.099	5.19779e-31	3.36124e-27
LOC103910293	-10.8439	3.04594	204.728	1.94107e-46	1.88284e-42
ccl36.1	-10.9465	1.33909	84.4568	3.927e-20	1.26973e-16
