# Supplementary material for: Generation and characterization of a zebrafish knockout model of abcb4, a homolog of the human multidrug efflux transporter P-glycoprotein
Source: Hum Genomics. 2023 Sep 6;17:84. doi: 10.1186/s40246-023-00530-3 (PMC10481557; doi:10.1186/s40246-023-00530-3)
Supplement: Supplementary file 3 — Additional file 3. Gene Set Enrichment Analysis (GSEA) tables of the DE genes from the brain RNA seq. [file 40246_2023_530_MOESM3_ESM.xlsx]

## Sheet: GSEA_WT_2M vs 30M
geneSet	description	link	enrichmentScore	normalizedEnrichmentScore	pValue	FDR	size	plotPath	leadingEdgeNum	leadingEdgeId	userId
GO:0009605	response to external stimulus	http://amigo.geneontology.org/amigo/term/GO:0009605	0.746657	1.9135	0	0.0288637	15	./Project_wg_result1666628342_GSEA/GO_0009605.png	8	793030;556621;360145;404036;100537088;654692;100329767;403125	cabz01093075.1;ccl34b.4;ccl36.1;ccl38a.4;cxcr3.1;mxc;nos2a;tlr2
GO:0010469	regulation of signaling receptor activity	http://amigo.geneontology.org/amigo/term/GO:0010469	0.817643	1.84603	0	0.0461819	9	./Project_wg_result1666628342_GSEA/GO_0010469.png	5	402987;793030;402917;100537088;393733	ccl36.1;ccl38a.4;cga;fgf1a;lhb
GO:0071310	cellular response to organic substance	http://amigo.geneontology.org/amigo/term/GO:0071310	0.701549	1.79201	0.0056899	0.0715178	16	./Project_wg_result1666628342_GSEA/GO_0071310.png	8	402917;556621;100537088;793920;393733;654692;100329767;100538072	cabz01093075.1;ccl34b.4;ccl36.1;creb3l3b;cxcr3.1;fgf1a;il2rb;lhb
GO:0034097	response to cytokine	http://amigo.geneontology.org/amigo/term/GO:0034097	0.891221	1.76111	0.00168634	0.0829831	5	./Project_wg_result1666628342_GSEA/GO_0034097.png	5	556621;100537088;793920;654692;100329767	cabz01093075.1;ccl34b.4;ccl36.1;cxcr3.1;il2rb
GO:0051674	localization of cell	http://amigo.geneontology.org/amigo/term/GO:0051674	0.621538	1.69503	0.014556	0.134697	20	./Project_wg_result1666628342_GSEA/GO_0051674.png	8	793030;556621;791144;100359374;100537088;393733;654692;100329767	bcl2l16;cabz01093075.1;ccl34b.4;ccl36.1;ccl38a.4;cxcr3.1;fgf1a;loxl2b
GO:0006955	immune response	http://amigo.geneontology.org/amigo/term/GO:0006955	0.707082	1.70833	0.00766871	0.135275	12	./Project_wg_result1666628342_GSEA/GO_0006955.png	8	793030;556621;100537088;654692;100329767;403125;368878;30400	b2m;cabz01093075.1;ccl34b.4;ccl36.1;ccl38a.4;cxcr3.1;si:busm1-266f07.2;tlr2
GO:0044093	positive regulation of molecular function	http://amigo.geneontology.org/amigo/term/GO:0044093	0.777526	1.66786	0.0161812	0.154215	8	./Project_wg_result1666628342_GSEA/GO_0044093.png	4	556621;100359374;404036;100537088	bcl2l16;ccl34b.4;ccl36.1;nos2a
GO:0040011	locomotion	http://amigo.geneontology.org/amigo/term/GO:0040011	0.56778	1.63819	0.0276243	0.159926	25	./Project_wg_result1666628342_GSEA/GO_0040011.png	8	793030;556621;791144;100359374;100537088;393733;654692;100329767	bcl2l16;cabz01093075.1;ccl34b.4;ccl36.1;ccl38a.4;cxcr3.1;fgf1a;loxl2b
GO:0006952	defense response	http://amigo.geneontology.org/amigo/term/GO:0006952	0.830293	1.64083	0.0118044	0.174986	5	./Project_wg_result1666628342_GSEA/GO_0006952.png	4	556621;100537088;654692;403125	ccl34b.4;ccl36.1;cxcr3.1;tlr2
geneSet	description	link	enrichmentScore	normalizedEnrichmentScore	pValue	FDR	size	plotPath	leadingEdgeNum	leadingEdgeId	userId
GO:0051726	regulation of cell cycle	http://amigo.geneontology.org/amigo/term/GO:0051726	-0.73953	-1.7187	0.0125945	0.254483	6	./Project_wg_result1666628342_GSEA/GO_0051726.png	5	399483;402941;572540;192317;266981	blm;ccnf;cdkn1ca;insm1a;stil
GO:0022402	cell cycle process	http://amigo.geneontology.org/amigo/term/GO:0022402	-0.665609	-1.8274	0.0187668	0.277908	10	./Project_wg_result1666628342_GSEA/GO_0022402.png	6	402941;572540;567446;192317;266981;553132	blm;ccnf;insm1a;nusap1;stil;syce2
GO:0007017	microtubule-based process	http://amigo.geneontology.org/amigo/term/GO:0007017	-0.601697	-1.75103	0.0114286	0.289621	12	./Project_wg_result1666628342_GSEA/GO_0007017.png	7	797680;100322600;386701;567344;567446;192317;266981	ccnf;cfap53;clip1a;iqcg;nusap1;stil;tubb5
GO:0009719	response to endogenous stimulus	http://amigo.geneontology.org/amigo/term/GO:0009719	0.663522	1.50505	0.0690184	0.346809	10	./Project_wg_result1666628342_GSEA/GO_0009719.png	3	402917;404036;393733	fgf1a;lhb;nos2a
GO:0000278	mitotic cell cycle	http://amigo.geneontology.org/amigo/term/GO:0000278	-0.607028	-1.62843	0.0433673	0.364688	9	./Project_wg_result1666628342_GSEA/GO_0000278.png	5	386701;572540;567446;192317;266981	blm;ccnf;nusap1;stil;tubb5
GO:0007219	Notch signaling pathway	http://amigo.geneontology.org/amigo/term/GO:0007219	-0.59322	-1.50224	0.0816832	0.642277	7	./Project_wg_result1666628342_GSEA/GO_0007219.png	6	58008;30169;140421;353225;30141;30300	dlb;her2;hey1;jag1a;neurod1;nrarpb
GO:0043603	cellular amide metabolic process	http://amigo.geneontology.org/amigo/term/GO:0043603	-0.64768	-1.43702	0.107914	0.739314	5	./Project_wg_result1666628342_GSEA/GO_0043603.png	2	30967;541330	igf2bp3;mrpl10
GO:0051128	regulation of cellular component organization	http://amigo.geneontology.org/amigo/term/GO:0051128	-0.415737	-1.39703	0.115756	0.768773	17	./Project_wg_result1666628342_GSEA/GO_0051128.png	6	797680;402820;568356;321618;192317;266981	afap1;ccnf;clip1a;h1f0;stil;tmsb
GO:0010648	negative regulation of cell communication	http://amigo.geneontology.org/amigo/term/GO:0010648	-0.334416	-0.862955	0.618454	0.784684	8	./Project_wg_result1666628342_GSEA/GO_0010648.png	6	445065;30169;553621;30602;336346;30119	crhbp;frzb;neurod1;nxn;sox11a;sox4a
GO:0023057	negative regulation of signaling	http://amigo.geneontology.org/amigo/term/GO:0023057	-0.334416	-0.862955	0.618454	0.784684	8	./Project_wg_result1666628342_GSEA/GO_0023057.png	6	445065;30169;553621;30602;336346;30119	crhbp;frzb;neurod1;nxn;sox11a;sox4a
GO:0045165	cell fate commitment	http://amigo.geneontology.org/amigo/term/GO:0045165	-0.387073	-0.991732	0.463235	0.7983	7	./Project_wg_result1666628342_GSEA/GO_0045165.png	4	541371;30243;399483;30238	cdkn1ca;en1b;en2a;en2b

## Sheet: GSEA_abcb4KO_2M vs 30M
geneSet	description	link	enrichmentScore	normalizedEnrichmentScore	pValue	FDR	size	plotPath	leadingEdgeNum	leadingEdgeId	userId
GO:0007017	microtubule-based process	http://amigo.geneontology.org/amigo/term/GO:0007017	-0.673675	-2.04208	0.0017452	0.00511437	23	./Project_wg_result1666628021_GSEA/GO_0007017.png	15	325449;107966129;386701;30627;323197;195818;100007502;567446;321283;30453;767754;792608;553303;554173;100136875	aspm;cenpe;cep135;kif11;kif20a;kif20bb;kif23;kif2c;kifc1;knstrn;nusap1;racgap1;tacc3;tpx2;tubb5
GO:0000278	mitotic cell cycle	http://amigo.geneontology.org/amigo/term/GO:0000278	-0.644121	-2.10399	0	0.00520909	33	./Project_wg_result1666628021_GSEA/GO_0000278.png	23	325449;436999;567941;107966129;386701;30627;570062;562517;323197;195818;317763;572540;360218;567446;404206;100307076;321283;492815;323733;100000219;30453;767754;554173	anln;aspm;blm;bub1;ccna1;cdca8;cenpe;e2f7;kif11;kif20a;kif23;kifc1;ncaph;nusap1;pbk;racgap1;si: dkey-225f5.4;tacc3;top2a;tpx2;ttk;tubb5;wdhd1
GO:0051301	cell division	http://amigo.geneontology.org/amigo/term/GO:0051301	-0.758391	-2.04811	0	0.00568264	15	./Project_wg_result1666628021_GSEA/GO_0051301.png	13	325449;567941;30627;570062;100005291;562517;323197;317763;572540;567446;393733;492815;561487	anln;blm;cdca8;e2f7;ercc6l;fgf1a;kif20a;kif23;ncaph;nusap1;racgap1;si:ch211-244o22.2;ttk
GO:0048285	organelle fission	http://amigo.geneontology.org/amigo/term/GO:0048285	-0.732249	-2.05264	0	0.00726115	16	./Project_wg_result1666628021_GSEA/GO_0048285.png	12	30627;570062;195818;317763;572540;567446;404206;100307076;492815;323733;30453;767754	blm;bub1;ccna1;cdca8;cenpe;kif11;kif23;kifc1;ncaph;nusap1;top2a;ttk
GO:0022402	cell cycle process	http://amigo.geneontology.org/amigo/term/GO:0022402	-0.644849	-2.11288	0	0.00947106	34	./Project_wg_result1666628021_GSEA/GO_0022402.png	26	399483;797406;325449;567941;107966129;30627;570062;567366;562517;323197;195818;317763;572540;567446;404206;100307076;402941;321283;492815;323733;100000219;30453;767754;792608;553303;554173	anln;aspm;blm;bub1;ccna1;cdca8;cdkn1ca;cenpe;cep135;e2f7;espl1;insm1a;kif11;kif20a;kif23;kifc1;knstrn;ncaph;nusap1;prr11;racgap1;si: dkey-225f5.4;tacc3;top2a;tpx2;ttk
GO:0007059	chromosome segregation	http://amigo.geneontology.org/amigo/term/GO:0007059	-0.728574	-1.97758	0	0.0102603	15	./Project_wg_result1666628021_GSEA/GO_0007059.png	11	30627;570062;100144563;317763;572540;567446;100307076;492815;323733;767754;792608	blm;bub1;cdca8;cenpe;kif23;knstrn;ncaph;nusap1;spc25;top2a;ttk
GO:1902531	regulation of intracellular signal transduction	http://amigo.geneontology.org/amigo/term/GO:1902531	-0.464206	-1.51268	0.0585366	0.603651	31	./Project_wg_result1666628021_GSEA/GO_1902531.png	8	563003;406507;100331841;797096;100537002;393733;553275;100537088	arhgap19;ccl36.1;fgf1a;gadd45gb.1;gdf10a;gpr17;mtdhb;si:ch211-22d5.2
GO:0015748	organophosphate ester transport	http://amigo.geneontology.org/amigo/term/GO:0015748	-0.70606	-1.51378	0.0635209	0.659565	6	./Project_wg_result1666628021_GSEA/GO_0015748.png	4	664769;30314;100101640;445176	apoa1b;apoeb;mfsd2ab;slc35b3
GO:0051640	organelle localization	http://amigo.geneontology.org/amigo/term/GO:0051640	-0.604297	-1.52681	0.0649123	0.678233	11	./Project_wg_result1666628021_GSEA/GO_0051640.png	6	445167;30627;567446;560648;100151249;767754	cenpe;kif23;nusap1;si:ch211-81a5.8;stx10;stx2a
GO:0051726	regulation of cell cycle	http://amigo.geneontology.org/amigo/term/GO:0051726	-0.546491	-1.56419	0.042735	0.681511	22	./Project_wg_result1666628021_GSEA/GO_0051726.png	15	561391;399483;567941;107966129;567366;406507;195818;317763;572540;404206;100307076;402941;323733;100000219;792608	blm;bub1;ccna1;cdkn1ca;e2f7;gadd45gb.1;insm1a;kif11;knstrn;prr11;si: dkey-225f5.4;si:ch211-132b12.8;top2a;tpx2;ttk
geneSet	description	link	enrichmentScore	normalizedEnrichmentScore	pValue	FDR	size	plotPath	leadingEdgeNum	leadingEdgeId	userId
GO:0060537	muscle tissue development	http://amigo.geneontology.org/amigo/term/GO:0060537	0.134482	0.372889	0.992925	0.996885	13	./Project_wg_result1666628021_GSEA/GO_0060537.png	2	334269;266640	myom2a;unc45b
GO:1901700	response to oxygen-containing compound	http://amigo.geneontology.org/amigo/term/GO:1901700	0.671251	1.77331	0.0202247	1	11	./Project_wg_result1666628021_GSEA/GO_1901700.png	7	100536805;404036;559080;100536664;436909;334724;30702	anxa1a;cftr;cpeb1b;khk;nos2a;si:ch211-25d12.7;znf106b
GO:0034660	ncRNA metabolic process	http://amigo.geneontology.org/amigo/term/GO:0034660	0.502151	1.41985	0.12065	1	14	./Project_wg_result1666628021_GSEA/GO_0034660.png	12	550540;553241;449779;555828;556362;556702;572367;447856;393206;557254;445046;436946	alkbh8;bms1;bud23;dtd1;henmt1;mettl1;nob1;nol10;pusl1;sart1;utp3;yars2
GO:0006396	RNA processing	http://amigo.geneontology.org/amigo/term/GO:0006396	0.455162	1.37052	0.16055	1	18	./Project_wg_result1666628021_GSEA/GO_0006396.png	15	550540;553241;30702;449779;100151507;555828;436682;556362;572367;558581;447856;393206;557254;436883;436946	alkbh8;bms1;bud23;cpeb1b;henmt1;mettl1;nob1;nol10;pusl1;rbpms2a;sart1;sart3;si:ch211-243a20.3;srsf5b;utp3
GO:1901698	response to nitrogen compound	http://amigo.geneontology.org/amigo/term/GO:1901698	0.533317	1.34054	0.183223	1	9	./Project_wg_result1666628021_GSEA/GO_1901698.png	5	100536805;100536664;436909;334724;30702	anxa1a;cpeb1b;khk;si:ch211-25d12.7;znf106b
GO:0009451	RNA modification	http://amigo.geneontology.org/amigo/term/GO:0009451	0.570033	1.33854	0.185745	1	7	./Project_wg_result1666628021_GSEA/GO_0009451.png	6	550540;449779;555828;556362;572367;767786	alkbh8;bud23;henmt1;mettl1;pusl1;rpusd1
GO:0061448	connective tissue development	http://amigo.geneontology.org/amigo/term/GO:0061448	0.485172	1.32036	0.204036	1	12	./Project_wg_result1666628021_GSEA/GO_0061448.png	3	791144;100333936;559807	loxl2b;mustn1a;ostn
GO:0019637	organophosphate metabolic process	http://amigo.geneontology.org/amigo/term/GO:0019637	0.378331	1.23193	0.210654	1	23	./Project_wg_result1666628021_GSEA/GO_0019637.png	4	555725;404036;573021;100536664	ndufb9;nos2a;pcyt1bb;si:ch211-25d12.7
GO:1901568	fatty acid derivative metabolic process	http://amigo.geneontology.org/amigo/term/GO:1901568	0.611992	1.29167	0.215933	1	5	./Project_wg_result1666628021_GSEA/GO_1901568.png	2	559148;334724	anxa1a;ptgis
GO:0051674	localization of cell	http://amigo.geneontology.org/amigo/term/GO:0051674	0.359074	1.19093	0.24878	1	28	./Project_wg_result1666628021_GSEA/GO_0051674.png	5	793030;791144;100359374;794891;559080	bcl2l16;ccl19a.1;ccl38a.4;cftr;loxl2b
